# Supplementary material for: Telencephalon transcriptome analysis of chronically stressed adult zebrafish
Source: Sci Rep. 2019 Feb 4;9:1379. doi: 10.1038/s41598-018-37761-7 (PMC6361922; doi:10.1038/s41598-018-37761-7)
Supplement: Supplementary file 2 — Supplementary Dataset 1 [file 41598_2018_37761_MOESM2_ESM.csv]

Huang V, Butler AA, Lubin FL. Telencephalon transcriptome analysis of chronically stressed adult zebrafish.
	baseMean	log2FoldChange	lfcSE	stat	pvalue	padj	ensembl	external_gene	description	chromosome_name	start_position	end_position	strand
ENSDARG00000074345	98.94994373	4.148058347	0.353340353	11.73955454	7.99E-32	1.70E-27	ENSDARG00000074345	si:ch211-214b16.4	si:ch211-214b16.4 [Source:ZFIN;Acc:ZDB-GENE-081105-53]	3	60076544	60193223	-1
ENSDARG00000096508	162.3211207	-2.501044546	0.225269649	-11.1024479	1.22E-28	1.30E-24	ENSDARG00000096508	BX322618.1		20	12205588	12209943	1
ENSDARG00000104899	418.8937801	-1.591630281	0.157140282	-10.12872231	4.12E-24	2.92E-20	ENSDARG00000104899	CR931813.2		8	7789613	7809486	1
ENSDARG00000105592	1648.455845	0.979695963	0.121169182	8.085355923	6.20E-16	2.93E-12	ENSDARG00000105592	CR936442.2		19	8047191	8049742	1
ENSDARG00000068621	109.7614757	8.366602012	1.039069226	8.052015978	8.14E-16	2.93E-12	ENSDARG00000068621	si:ch211-181d7.3	si:ch211-181d7.3 [Source:ZFIN;Acc:ZDB-GENE-121214-30]	15	42785207	42804045	-1
ENSDARG00000075963	344.0225293	1.696991084	0.210808901	8.049902409	8.29E-16	2.93E-12	ENSDARG00000075963	mhc1uba	major histocompatibility complex class I UBA [Source:ZFIN;Acc:ZDB-GENE-990415-145]	19	7153929	7182175	1
ENSDARG00000091847	63.39584615	9.433872391	1.20454987	7.831865352	4.81E-15	1.46E-11	ENSDARG00000091847	si:ch211-181d7.1	si:ch211-181d7.1 [Source:ZFIN;Acc:ZDB-GENE-121214-14]	15	42766916	42780368	-1
ENSDARG00000102706	102.0323715	-2.351402902	0.302582473	-7.771114042	7.78E-15	2.07E-11	ENSDARG00000102706	BX511128.3		7	44391400	44394780	1
ENSDARG00000042988	128.901177	-1.84176461	0.23854177	-7.720931252	1.15E-14	2.72E-11	ENSDARG00000042988	slc24a2	solute carrier family 24 (sodium/potassium/calcium exchanger), member 2 [Source:ZFIN;Acc:ZDB-GENE-060825-277]	1	11322873	11357590	1
ENSDARG00000100332	76.87445317	2.145111534	0.290348612	7.388055072	1.49E-13	3.16E-10	ENSDARG00000100332	CABZ01084942.1		KN150630.1	17887	23309	1
ENSDARG00000099417	41.55747177	6.362974711	0.898838125	7.079110839	1.45E-12	2.80E-09	ENSDARG00000099417	CT027611.2		8	30311392	30316584	1
ENSDARG00000000212	29.41523983	-4.252379354	0.616149069	-6.9015431	5.14E-12	9.10E-09	ENSDARG00000000212	krt97	keratin 97 [Source:ZFIN;Acc:ZDB-GENE-040718-78]	22	11726358	11729424	1
ENSDARG00000069189	45.81530331	2.630397156	0.389564609	6.752146105	1.46E-11	2.38E-08	ENSDARG00000069189	si:dkey-242h9.3	si:dkey-242h9.3 [Source:ZFIN;Acc:ZDB-GENE-060503-347]	18	19131914	19139062	1
ENSDARG00000104004	28.85278255	-3.788838787	0.563082315	-6.728747617	1.71E-11	2.60E-08	ENSDARG00000104004	si:dkey-146c18.2	si:dkey-146c18.2 [Source:ZFIN;Acc:ZDB-GENE-131118-16]	4	60070786	60076430	1
ENSDARG00000104806	1242.847635	-0.735713409	0.110239675	-6.673762525	2.49E-11	3.53E-08	ENSDARG00000104806	fbxw11a	F-box and WD repeat domain containing 11a [Source:ZFIN;Acc:ZDB-GENE-030131-6305]	KN150273.1	28692	68022	1
ENSDARG00000040067	27.92564084	4.336159713	0.651384645	6.656834397	2.80E-11	3.71E-08	ENSDARG00000040067	si:ch211-274j7.1	si:ch211-274j7.1 [Source:ZFIN;Acc:ZDB-GENE-141212-344]	3	6160601	6164799	-1
ENSDARG00000089382	21122.07215	0.791749199	0.120177891	6.588143563	4.45E-11	5.56E-08	ENSDARG00000089382	zgc:158463	zgc:158463 [Source:ZFIN;Acc:ZDB-GENE-070410-9]	5	825789	827000	-1
ENSDARG00000044074	64.16671077	-2.862283879	0.441427011	-6.484161164	8.92E-11	1.05E-07	ENSDARG00000044074	loxl2b	lysyl oxidase-like 2b [Source:ZFIN;Acc:ZDB-GENE-050208-29]	5	26840168	26887645	1
ENSDARG00000099418	28.92534565	-5.85425444	0.907975218	-6.447592759	1.14E-10	1.27E-07	ENSDARG00000099418	BX649198.1		9	17568505	17573567	1
ENSDARG00000068966	37.23819525	7.694569524	1.226026863	6.276020335	3.47E-10	3.69E-07	ENSDARG00000068966	si:ch211-261n11.7	si:ch211-261n11.7 [Source:ZFIN;Acc:ZDB-GENE-081105-144]	8	22456851	22468746	1
ENSDARG00000074531	963.3340797	0.879465097	0.143330392	6.13592893	8.47E-10	8.51E-07	ENSDARG00000074531	spag9a	sperm associated antigen 9a [Source:ZFIN;Acc:ZDB-GENE-070820-7]	3	18153468	18223883	-1
ENSDARG00000088549	143.3119705	-1.332465363	0.217384774	-6.129524794	8.81E-10	8.51E-07	ENSDARG00000088549	CU611050.1		18	5986141	6002827	1
ENSDARG00000077643	86.25678094	-1.69998412	0.279545366	-6.081245939	1.19E-09	1.10E-06	ENSDARG00000077643	lypd6b	LY6/PLAUR domain containing 6B [Source:ZFIN;Acc:ZDB-GENE-050522-38]	9	23329427	23365146	-1
ENSDARG00000060126	23.6816947	4.272856533	0.719593773	5.937873137	2.89E-09	2.55E-06	ENSDARG00000060126	acyp1	acylphosphatase 1, erythrocyte (common) type [Source:ZFIN;Acc:ZDB-GENE-050309-125]	17	50165374	50168954	-1
ENSDARG00000006588	26.97377411	-4.138806251	0.702554371	-5.891083199	3.84E-09	3.26E-06	ENSDARG00000006588	zgc:111983	zgc:111983 [Source:ZFIN;Acc:ZDB-GENE-050417-335]	1	44472118	44476098	-1
ENSDARG00000100540	22.99119202	-3.276460779	0.570560089	-5.742534122	9.33E-09	7.62E-06	ENSDARG00000100540	CABZ01114105.1		KN150574.1	13316	18422	-1
ENSDARG00000089901	15.04000628	7.351377308	1.291876621	5.690463925	1.27E-08	9.96E-06	ENSDARG00000089901	si:ch211-261n11.8	si:ch211-261n11.8 [Source:ZFIN;Acc:ZDB-GENE-081105-75]	8	22468830	22475007	1
ENSDARG00000062618	339.3236779	-0.904350682	0.159724621	-5.661936612	1.50E-08	1.14E-05	ENSDARG00000062618	kcnj12b	potassium inwardly-rectifying channel, subfamily J, member 12b [Source:ZFIN;Acc:ZDB-GENE-091118-79]	3	16299690	16308218	1
ENSDARG00000035175	1804.261382	0.576873151	0.103261288	5.586538403	2.32E-08	1.70E-05	ENSDARG00000035175	schip1	schwannomin interacting protein 1 [Source:ZFIN;Acc:ZDB-GENE-050417-466]	15	1407434	1471798	1
ENSDARG00000052690	1130.022898	-0.56601178	0.102105124	-5.543421893	2.97E-08	2.10E-05	ENSDARG00000052690	arrdc3a	arrestin domain containing 3a [Source:ZFIN;Acc:ZDB-GENE-030131-2913]	5	48334350	48344444	-1
ENSDARG00000056765	13.02709478	7.145920643	1.292113983	5.530410424	3.19E-08	2.19E-05	ENSDARG00000056765	ela2l	elastase 2 like [Source:ZFIN;Acc:ZDB-GENE-040511-1]	8	21334686	21340400	-1
ENSDARG00000018146	738.2180982	-0.587070198	0.108032211	-5.434214402	5.50E-08	3.65E-05	ENSDARG00000018146	gpx1a	glutathione peroxidase 1a [Source:ZFIN;Acc:ZDB-GENE-030410-1]	11	35786596	35894988	-1
ENSDARG00000015546	487.7570725	-0.810842093	0.15159705	-5.348666706	8.86E-08	5.70E-05	ENSDARG00000015546	alpl	alkaline phosphatase, liver/bone/kidney [Source:ZFIN;Acc:ZDB-GENE-040420-1]	11	27721584	27765834	1
ENSDARG00000038609	1097.735838	-0.645910678	0.121733569	-5.305937254	1.12E-07	6.97E-05	ENSDARG00000038609	mpz	myelin protein zero [Source:ZFIN;Acc:ZDB-GENE-010724-4]	2	44406484	44429948	-1
ENSDARG00000013997	325.3810512	-0.986474831	0.186072996	-5.301547509	1.15E-07	6.97E-05	ENSDARG00000013997	ern1	endoplasmic reticulum to nucleus signaling 1 [Source:ZFIN;Acc:ZDB-GENE-050522-431]	3	55163897	55222546	-1
ENSDARG00000070957	57.13024153	1.787386885	0.34050831	5.249172585	1.53E-07	9.01E-05	ENSDARG00000070957	im:7160594	im:7160594 [Source:ZFIN;Acc:ZDB-GENE-080917-43]	24	39306367	39314952	-1
ENSDARG00000074844	185.0195794	1.218743292	0.235472699	5.175730759	2.27E-07	0.000124823	ENSDARG00000074844	CABZ01061495.1		22	8309591	8360073	-1
ENSDARG00000093392	10.73059608	6.868427926	1.327182512	5.175194717	2.28E-07	0.000124823	ENSDARG00000093392	CT583651.1		8	22474192	22475063	1
ENSDARG00000103924	196.9688501	-0.954289064	0.184512885	-5.171937252	2.32E-07	0.000124823	ENSDARG00000103924	zgc:154055	zgc:154055 [Source:ZFIN;Acc:ZDB-GENE-060929-612]	17	25378679	25394204	1
ENSDARG00000070538	315.2108378	0.784873063	0.151837125	5.169177579	2.35E-07	0.000124823	ENSDARG00000070538	hey1	hes-related family bHLH transcription factor with YRPW motif 1 [Source:ZFIN;Acc:ZDB-GENE-000607-70]	19	32210254	32214983	-1
ENSDARG00000037618	222.2910653	-0.889142195	0.173596178	-5.121899604	3.02E-07	0.000156659	ENSDARG00000037618	ddit4	DNA-damage-inducible transcript 4 [Source:ZFIN;Acc:ZDB-GENE-031002-35]	12	48356811	48358937	1
ENSDARG00000096046	279.2644556	0.770619039	0.151480456	5.087250594	3.63E-07	0.000180145	ENSDARG00000096046	BX649307.1		4	44090996	44094214	1
ENSDARG00000079393	155.7485208	-1.386935624	0.272671447	-5.086471799	3.65E-07	0.000180145	ENSDARG00000079393	tmprss15	transmembrane protease, serine 15 [Source:ZFIN;Acc:ZDB-GENE-091204-83]	21	34957866	35006690	1
ENSDARG00000036848	605.4775975	-0.71092076	0.140204723	-5.070590651	3.97E-07	0.000191396	ENSDARG00000036848	slc43a2a	solute carrier family 43 (amino acid system L transporter), member 2a [Source:ZFIN;Acc:ZDB-GENE-040426-964]	15	28435947	28475836	1
ENSDARG00000056836	21.72017845	-3.977361655	0.786680308	-5.055880533	4.28E-07	0.000202162	ENSDARG00000056836	si:ch211-125o16.4	si:ch211-125o16.4 [Source:ZFIN;Acc:ZDB-GENE-131120-100]	17	22524812	22532842	-1
ENSDARG00000059231	505.3338484	0.670984157	0.133664112	5.019927539	5.17E-07	0.000238621	ENSDARG00000059231	hephl1a	hephaestin-like 1a [Source:ZFIN;Acc:ZDB-GENE-070801-4]	15	2458157	2509361	1
ENSDARG00000009544	22.51677496	-3.705899336	0.739862469	-5.008902996	5.47E-07	0.000242838	ENSDARG00000009544	cldnb	claudin b [Source:ZFIN;Acc:ZDB-GENE-010328-2]	21	25729129	25730235	1
ENSDARG00000091607	26.2282863	2.627560328	0.524633338	5.008374683	5.49E-07	0.000242838	ENSDARG00000091607	si:ch211-272b8.6	si:ch211-272b8.6 [Source:ZFIN;Acc:ZDB-GENE-131121-157]	15	35146578	35173554	-1
ENSDARG00000033367	201.4382732	0.997854659	0.200284903	4.982176111	6.29E-07	0.000271224	ENSDARG00000033367	rrm2b	ribonucleotide reductase M2 b [Source:ZFIN;Acc:ZDB-GENE-030616-614]	19	33329252	33341366	-1
ENSDARG00000004836	880.214567	0.630730729	0.126674258	4.979154707	6.39E-07	0.000271224	ENSDARG00000004836	dnajc5ab	DnaJ (Hsp40) homolog, subfamily C, member 5ab [Source:ZFIN;Acc:ZDB-GENE-081021-2]	23	17546764	17583313	-1
ENSDARG00000061417	31.44590223	2.24051366	0.450586941	4.972433637	6.61E-07	0.000275296	ENSDARG00000061417	nub1	negative regulator of ubiquitin-like proteins 1 [Source:ZFIN;Acc:ZDB-GENE-080212-11]	24	41409787	41439804	1
ENSDARG00000087012	14.37373375	6.316702197	1.280040816	4.934766232	8.02E-07	0.0003277	ENSDARG00000087012	BX004816.4		3	402206	407965	1
ENSDARG00000087681	33.27268242	2.116588905	0.429855714	4.923952011	8.48E-07	0.000339815	ENSDARG00000087681	DRAXIN (1 of many)	si:dkey-1c11.1 [Source:ZFIN;Acc:ZDB-GENE-081104-352]	23	21553539	21561532	1
ENSDARG00000075964	278.6343041	0.772460622	0.15810578	4.885720304	1.03E-06	0.00040524	ENSDARG00000075964	plekhg4	pleckstrin homology domain containing, family G (with RhoGef domain) member 4 [Source:ZFIN;Acc:ZDB-GENE-030131-4824]	7	34417050	34505423	1
ENSDARG00000039243	38.89835683	2.526596312	0.529899324	4.768068571	1.86E-06	0.000718131	ENSDARG00000039243	zgc:152791	zgc:152791 [Source:ZFIN;Acc:ZDB-GENE-060901-4]	13	37491630	37494400	-1
ENSDARG00000091715	15.72629392	-3.469952352	0.735700778	-4.716526688	2.40E-06	0.000901054	ENSDARG00000091715	si:dkey-162h11.2	si:dkey-162h11.2 [Source:ZFIN;Acc:ZDB-GENE-121214-90]	7	781251	816015	1
ENSDARG00000079880	8.149348942	6.463503168	1.37087624	4.714869936	2.42E-06	0.000901054	ENSDARG00000079880	tas2r200.1	taste receptor, type 2, member 200, tandem duplicate 1 [Source:ZFIN;Acc:ZDB-GENE-070917-4]	8	30774788	30775750	1
ENSDARG00000037587	298.6595282	0.669730456	0.142403592	4.703044668	2.56E-06	0.000938405	ENSDARG00000037587	SYNPR (1 of many)	si:dkey-30j16.3 [Source:ZFIN;Acc:ZDB-GENE-141212-294]	11	19462148	19531992	-1
ENSDARG00000043821	2511.441887	0.494290219	0.106300036	4.649953431	3.32E-06	0.001194955	ENSDARG00000043821	klf7b	Kruppel-like factor 7b [Source:ZFIN;Acc:ZDB-GENE-041014-171]	9	28530363	28588325	-1
ENSDARG00000079105	100.9835783	1.084993613	0.235019179	4.616617313	3.90E-06	0.001380436	ENSDARG00000079105	mhc2dab	major histocompatibility complex class II DAB gene [Source:ZFIN;Acc:ZDB-GENE-980526-200]	8	36434337	36436683	-1
ENSDARG00000097574	28.13474526	-2.272349859	0.496152732	-4.579940232	4.65E-06	0.001594107	ENSDARG00000097574	CR847898.4		6	29851652	29853018	1
ENSDARG00000089296	62.25073859	-1.687325	0.368428093	-4.579794628	4.65E-06	0.001594107	ENSDARG00000089296	si:dkey-240n22.6	si:dkey-240n22.6 [Source:ZFIN;Acc:ZDB-GENE-070705-411]	4	75309080	75385300	1
ENSDARG00000102593	11.4072074	5.986566804	1.31078687	4.567154996	4.94E-06	0.001666403	ENSDARG00000102593	si:ch211-214b16.2	si:ch211-214b16.2 [Source:ZFIN;Acc:ZDB-GENE-141212-1]	3	60105671	60107515	-1
ENSDARG00000052121	76.24708317	1.332438781	0.292235593	4.559467824	5.13E-06	0.001701568	ENSDARG00000052121	rag2	recombination activating gene 2 [Source:ZFIN;Acc:ZDB-GENE-990415-235]	25	8933357	8936895	-1
ENSDARG00000092077	13.21052747	5.278066893	1.161668926	4.543520769	5.53E-06	0.001807339	ENSDARG00000092077	si:dkey-147f3.4	si:dkey-147f3.4 [Source:ZFIN;Acc:ZDB-GENE-061009-29]	23	17021706	17026893	1
ENSDARG00000087529	141.5531693	0.994224538	0.222455903	4.469310652	7.85E-06	0.00252478	ENSDARG00000087529	zgc:85936	zgc:85936 [Source:ZFIN;Acc:ZDB-GENE-040426-2450]	19	48400187	48409501	1
ENSDARG00000103413	1539.981816	0.581199596	0.130424404	4.456218147	8.34E-06	0.002643857	ENSDARG00000103413	zgc:109949	zgc:109949 [Source:ZFIN;Acc:ZDB-GENE-050522-166]	3	7727364	7753267	1
ENSDARG00000101791	11.66900321	-4.52559826	1.017115197	-4.449445131	8.61E-06	0.002688489	ENSDARG00000101791	ccbl2	cysteine conjugate-beta lyase 2 [Source:ZFIN;Acc:ZDB-GENE-040426-1299]	6	25157919	25166249	1
ENSDARG00000056683	158.441596	0.813398461	0.183352546	4.436253981	9.15E-06	0.002795891	ENSDARG00000056683	cdk5	cyclin-dependent kinase 5 [Source:ZFIN;Acc:ZDB-GENE-010131-2]	24	33686326	33894218	-1
ENSDARG00000061585	48.6004883	-1.905376806	0.429643733	-4.434783191	9.22E-06	0.002795891	ENSDARG00000061585	cyp4v7	cytochrome P450, family 4, subfamily V, polypeptide 7 [Source:ZFIN;Acc:ZDB-GENE-061103-88]	14	29634954	29751221	1
ENSDARG00000003808	19.61875698	-3.319397185	0.753308164	-4.406426669	1.05E-05	0.003143075	ENSDARG00000003808	aqp3a	aquaporin 3a [Source:ZFIN;Acc:ZDB-GENE-040426-2826]	5	42406269	42411661	1
ENSDARG00000088689	181.921767	-0.945665383	0.216168451	-4.374668815	1.22E-05	0.003586856	ENSDARG00000088689	si:ch211-201o1.1	si:ch211-201o1.1 [Source:ZFIN;Acc:ZDB-GENE-120709-60]	16	152594	168145	1
ENSDARG00000090876	256.0263197	0.795944546	0.182457817	4.362348295	1.29E-05	0.003709714	ENSDARG00000090876	TMEM184B (1 of many)	si:dkey-217f16.5 [Source:ZFIN;Acc:ZDB-GENE-111011-1]	3	3090906	3114759	-1
ENSDARG00000079308	448.5536027	0.547891791	0.12562505	4.361325966	1.29E-05	0.003709714	ENSDARG00000079308	tor3a	torsin family 3, member A [Source:ZFIN;Acc:ZDB-GENE-081104-165]	8	16561427	16573292	-1
ENSDARG00000098222	13.12159485	3.162047238	0.727804619	4.344637496	1.40E-05	0.003944262	ENSDARG00000098222	ccbl2	cysteine conjugate-beta lyase 2 [Source:ZFIN;Acc:ZDB-GENE-040426-1299]	6	25270816	25276115	1
ENSDARG00000017780	1948.024535	0.414942372	0.095563894	4.342041259	1.41E-05	0.003944262	ENSDARG00000017780	rorcb	RAR-related orphan receptor C b [Source:ZFIN;Acc:ZDB-GENE-040724-215]	2	49683670	49720221	1
ENSDARG00000031588	39.96264013	-4.570571341	1.060715748	-4.308950206	1.64E-05	0.004523642	ENSDARG00000031588	si:dkey-239b22.1	si:dkey-239b22.1 [Source:ZFIN;Acc:ZDB-GENE-131119-12]	12	38755162	38800368	1
ENSDARG00000029766	82.58497059	-1.149150832	0.267173721	-4.301137213	1.70E-05	0.004626066	ENSDARG00000029766	nr1i2	nuclear receptor subfamily 1, group I, member 2 [Source:ZFIN;Acc:ZDB-GENE-030903-3]	9	9524490	9584607	1
ENSDARG00000052470	496.9296904	0.527192229	0.123156348	4.28067441	1.86E-05	0.005008444	ENSDARG00000052470	igfbp2a	insulin-like growth factor binding protein 2a [Source:ZFIN;Acc:ZDB-GENE-000125-12]	6	18861319	18891956	-1
ENSDARG00000069675	25.23194533	2.046326216	0.481941017	4.246009667	2.18E-05	0.005776219	ENSDARG00000069675	her8.2	hairy-related 8.2 [Source:ZFIN;Acc:ZDB-GENE-060815-4]	15	7179385	7182068	1
ENSDARG00000056248	22.26639436	-2.526866246	0.596050931	-4.239346191	2.24E-05	0.005876897	ENSDARG00000056248	si:dkey-183i3.5	si:dkey-183i3.5 [Source:ZFIN;Acc:ZDB-GENE-030131-8568]	21	25150605	25160498	1
ENSDARG00000104823	5.928734626	6.010455916	1.424258957	4.220058359	2.44E-05	0.006324899	ENSDARG00000104823	znf648	zinc finger protein 648 [Source:ZFIN;Acc:ZDB-GENE-120215-149]	6	23787505	23790067	1
ENSDARG00000098777	114.9564002	-1.074129556	0.254717104	-4.216951033	2.48E-05	0.006335391	ENSDARG00000098777	CU693379.1		19	48570665	48628219	1
ENSDARG00000005191	150.4339715	-0.787621444	0.186964229	-4.212685228	2.52E-05	0.006379414	ENSDARG00000005191	ahcy	adenosylhomocysteinase [Source:ZFIN;Acc:ZDB-GENE-031219-6]	6	49927462	49967635	1
ENSDARG00000036094	516.1703354	-0.554621363	0.131756477	-4.209442856	2.56E-05	0.006395512	ENSDARG00000036094	pias1a	protein inhibitor of activated STAT, 1a [Source:ZFIN;Acc:ZDB-GENE-120727-5]	7	33611440	33678096	-1
ENSDARG00000102576	21.40495575	2.391708842	0.569392732	4.200455519	2.66E-05	0.006577381	ENSDARG00000102576	CR388042.1		4	51851562	51852342	1
ENSDARG00000071463	22.23440726	2.052254329	0.491815169	4.172816252	3.01E-05	0.007343345	ENSDARG00000071463	zgc:154125	zgc:154125 [Source:ZFIN;Acc:ZDB-GENE-061013-717]	24	38646679	38657419	1
ENSDARG00000029232	189.780677	-0.883288928	0.212338701	-4.159811308	3.19E-05	0.007685878	ENSDARG00000029232	FO704779.1		25	7419587	7429600	1
ENSDARG00000096599	5.443282218	-5.890756849	1.42754249	-4.126501937	3.68E-05	0.008788019	ENSDARG00000096599	AL928650.3		1	7903119	7905898	1
ENSDARG00000045228	438.9845671	0.550764312	0.133782384	4.116867223	3.84E-05	0.009061616	ENSDARG00000045228	stub1	STIP1 homology and U-Box containing protein 1 [Source:ZFIN;Acc:ZDB-GENE-030131-2963]	24	39768933	39780340	1
ENSDARG00000090340	12.77897038	3.528916049	0.858113505	4.112411738	3.92E-05	0.009136818	ENSDARG00000090340	si:dkey-27o4.1	si:dkey-27o4.1 [Source:ZFIN;Acc:ZDB-GENE-131121-60]	3	39477713	39485554	-1
ENSDARG00000017489	29.37085606	1.942515445	0.472832977	4.108248664	3.99E-05	0.009201927	ENSDARG00000017489	zgc:123068	zgc:123068 [Source:ZFIN;Acc:ZDB-GENE-051030-98]	13	37480006	37482551	-1
ENSDARG00000093381	27.43181452	-1.780790151	0.434343934	-4.099954007	4.13E-05	0.00943547	ENSDARG00000093381	tgm2l	transglutaminase 2, like [Source:ZFIN;Acc:ZDB-GENE-050420-97]	18	18842576	18860931	-1
ENSDARG00000006514	476.2672433	0.484409249	0.118797015	4.077621397	4.55E-05	0.010175215	ENSDARG00000006514	her6	hairy-related 6 [Source:ZFIN;Acc:ZDB-GENE-980526-144]	6	36573189	36574950	-1
ENSDARG00000014727	159.3053905	-0.802949889	0.19692181	-4.077506139	4.55E-05	0.010175215	ENSDARG00000014727	acox1	acyl-CoA oxidase 1, palmitoyl [Source:ZFIN;Acc:ZDB-GENE-041010-219]	6	18024741	18040346	1
ENSDARG00000090202	52.31702881	-1.352053403	0.332413001	-4.067390259	4.75E-05	0.010516321	ENSDARG00000090202	rbm11	RNA binding motif protein 11 [Source:ZFIN;Acc:ZDB-GENE-091204-317]	21	34942218	34953246	1
ENSDARG00000069888	44.78612418	-1.581595475	0.389623087	-4.059296096	4.92E-05	0.01077531	ENSDARG00000069888	cldna	claudin a [Source:ZFIN;Acc:ZDB-GENE-010328-1]	15	2691994	2693936	-1
ENSDARG00000094537	67.64518557	-1.266504535	0.312800698	-4.048918502	5.15E-05	0.011149428	ENSDARG00000094537	si:ch211-137i24.12	si:ch211-137i24.12 [Source:ZFIN;Acc:ZDB-GENE-060526-36]	5	23758430	23767189	-1
ENSDARG00000056511	14.80866593	-3.556723963	0.883450261	-4.025947041	5.67E-05	0.012171829	ENSDARG00000056511	arr3a	arrestin 3a, retinal (X-arrestin) [Source:ZFIN;Acc:ZDB-GENE-040718-102]	10	26838500	26849684	1
ENSDARG00000099056	34.2157062	1.70920176	0.430667512	3.968726942	7.23E-05	0.015343906	ENSDARG00000099056	CABZ01065076.1		KN150683.1	2654	9949	1
ENSDARG00000056729	39.18014954	1.407185231	0.360661059	3.901683304	9.55E-05	0.020084123	ENSDARG00000056729	her4.2	hairy-related 4, tandem duplicate 2 [Source:ZFIN;Acc:ZDB-GENE-060815-1]	23	21542652	21544471	-1
ENSDARG00000100771	4.770947603	-5.701114275	1.468650029	-3.881873942	0.000103655	0.021579467	ENSDARG00000100771	si:ch211-160d14.15	si:ch211-160d14.15 [Source:ZFIN;Acc:ZDB-GENE-141216-220]	1	7909449	7912904	1
ENSDARG00000018923	58.75999328	-1.566193832	0.404414206	-3.872746828	0.000107616	0.022186575	ENSDARG00000018923	fat2	FAT atypical cadherin 2 [Source:ZFIN;Acc:ZDB-GENE-111031-1]	14	25806085	25879911	-1
ENSDARG00000089087	943.5635827	-0.542309774	0.140136433	-3.869869961	0.000108893	0.022234152	ENSDARG00000089087	hbba1	hemoglobin, beta adult 1 [Source:ZFIN;Acc:ZDB-GENE-990415-18]	3	54843971	54849708	-1
ENSDARG00000011175	1456.090835	-0.390259959	0.101091889	-3.860447803	0.000113179	0.022637314	ENSDARG00000011175	atp6v1d	ATPase, H+ transporting, lysosomal V1 subunit D [Source:ZFIN;Acc:ZDB-GENE-040426-727]	20	51275386	51287449	-1
ENSDARG00000078389	15.5643437	2.392808847	0.620588792	3.85570748	0.000115395	0.022637314	ENSDARG00000078389	si:dkey-188i13.7	si:dkey-188i13.7 [Source:ZFIN;Acc:ZDB-GENE-090312-190]	13	37497386	37505202	-1
ENSDARG00000101702	18.37810532	-2.019481679	0.523935681	-3.854445786	0.000115992	0.022637314	ENSDARG00000101702	chrna7	cholinergic receptor, nicotinic, alpha 7 (neuronal) [Source:ZFIN;Acc:ZDB-GENE-040108-3]	7	53371605	53400001	-1
ENSDARG00000052688	16.34644418	-2.544874161	0.660286079	-3.854199329	0.000116109	0.022637314	ENSDARG00000052688	paqr5b	progestin and adipoQ receptor family member Vb [Source:ZFIN;Acc:ZDB-GENE-040801-92]	7	33185998	33204044	1
ENSDARG00000043531	599.5826017	-0.698826709	0.1813245	-3.854011513	0.000116198	0.022637314	ENSDARG00000043531	jun	jun proto-oncogene [Source:ZFIN;Acc:ZDB-GENE-030131-7859]	20	15653154	15655103	1
ENSDARG00000011157	106.3865239	0.920936164	0.239512895	3.845037917	0.000120534	0.023268502	ENSDARG00000011157	arhgef18a	rho/rac guanine nucleotide exchange factor (GEF) 18a [Source:ZFIN;Acc:ZDB-GENE-040516-14]	2	37521787	37555447	-1
ENSDARG00000060004	248.7596645	0.608583269	0.158799404	3.832402728	0.000126898	0.024276346	ENSDARG00000060004	fzd7a	frizzled class receptor 7a [Source:ZFIN;Acc:ZDB-GENE-990415-223]	9	13381105	13383868	-1
ENSDARG00000079790	111.4504312	0.810861449	0.211922572	3.826215585	0.000130128	0.024670234	ENSDARG00000079790	CABZ01049925.1		8	584616	601889	1
ENSDARG00000007370	47.08891573	-1.317085155	0.344534856	-3.822792186	0.000131949	0.024670234	ENSDARG00000007370	dysf	dysferlin, limb girdle muscular dystrophy 2B (autosomal recessive) [Source:ZFIN;Acc:ZDB-GENE-070501-1]	7	25287118	25426128	-1
ENSDARG00000068432	1444.734048	-0.369321641	0.096633684	-3.821872739	0.000132442	0.024670234	ENSDARG00000068432	si:dkey-56m19.5	si:dkey-56m19.5 [Source:ZFIN;Acc:ZDB-GENE-030131-226]	7	44373910	44378273	1
ENSDARG00000055504	122.0252204	0.926452399	0.243157492	3.810091935	0.000138915	0.02559135	ENSDARG00000055504	si:ch211-212k18.7	si:ch211-212k18.7 [Source:ZFIN;Acc:ZDB-GENE-030131-1312]	7	19230116	19239659	1
ENSDARG00000103459	100.0883649	-1.030083663	0.270467766	-3.808526538	0.000139797	0.02559135	ENSDARG00000103459	EVPL (1 of many)	envoplakin [Source:HGNC Symbol;Acc:HGNC:3503]	KN149912.1	57278	76226	-1
ENSDARG00000068468	104.9823338	0.829045294	0.21783368	3.805863688	0.00014131	0.025647197	ENSDARG00000068468	dnah3	dynein axonemal heavy chain 3 [Source:ZFIN;Acc:ZDB-GENE-091112-7]	24	39556027	39624017	1
ENSDARG00000103518	637.8637434	-0.507235044	0.133899737	-3.788170569	0.000151761	0.027310486	ENSDARG00000103518	abhd8a	abhydrolase domain containing 8a [Source:ZFIN;Acc:ZDB-GENE-080204-70]	2	54075436	54107731	1
ENSDARG00000039963	50.04101461	1.48168142	0.391400873	3.785585371	0.000153347	0.027364095	ENSDARG00000039963	fgfbp1b	fibroblast growth factor binding protein 1b [Source:ZFIN;Acc:ZDB-GENE-081106-1]	14	47454536	47455378	-1
ENSDARG00000017624	139.7875056	-2.654918035	0.703394032	-3.77443924	0.000160368	0.028378452	ENSDARG00000017624	krt4	keratin 4 [Source:ZFIN;Acc:ZDB-GENE-000607-83]	6	39310962	39315491	-1
ENSDARG00000041502	140.7086487	0.726371914	0.19258534	3.771688515	0.000162147	0.028456056	ENSDARG00000041502	tgfb1a	transforming growth factor, beta 1a [Source:ZFIN;Acc:ZDB-GENE-030618-1]	15	2813834	2840227	-1
ENSDARG00000031745	230.4372874	0.687269608	0.18231754	3.76962966	0.00016349	0.028456633	ENSDARG00000031745	si:busm1-266f07.2	si:busm1-266f07.2 [Source:ZFIN;Acc:ZDB-GENE-030616-436]	8	36440010	36442894	-1
ENSDARG00000053262	1966.702077	0.525375708	0.139544019	3.764946091	0.000166585	0.028660783	ENSDARG00000053262	atp1b4	ATPase, Na+/K+ transporting, beta 4 polypeptide [Source:ZFIN;Acc:ZDB-GENE-070412-1]	14	33117980	33129639	1
ENSDARG00000013730	967.739012	0.508613148	0.1351335	3.763782836	0.000167362	0.028660783	ENSDARG00000013730	slc4a4a	solute carrier family 4 (sodium bicarbonate cotransporter), member 4a [Source:ZFIN;Acc:ZDB-GENE-060526-274]	5	45147260	45276787	-1
ENSDARG00000075626	6.655951873	5.185038672	1.378566166	3.761182305	0.000169112	0.028728766	ENSDARG00000075626	zgc:172090	zgc:172090 [Source:ZFIN;Acc:ZDB-GENE-080204-40]	3	351909	355421	-1
ENSDARG00000016750	36.69271156	-1.395996867	0.371475582	-3.757977471	0.000171292	0.02886819	ENSDARG00000016750	abcc6a	ATP-binding cassette, sub-family C (CFTR/MRP), member 6a [Source:ZFIN;Acc:ZDB-GENE-050517-18]	6	10790927	10832568	1
ENSDARG00000052061	51.6118406	1.193111934	0.317739697	3.75499802	0.000173343	0.028983743	ENSDARG00000052061	col4a6	collagen, type IV, alpha 6 [Source:ZFIN;Acc:ZDB-GENE-101001-2]	7	50645367	50827420	-1
ENSDARG00000103390	2212.91731	-0.418964097	0.111683247	-3.751360285	0.000175878	0.029068947	ENSDARG00000103390	cacna2d2a	calcium channel, voltage-dependent, alpha 2/delta subunit 2a [Source:ZFIN;Acc:ZDB-GENE-050320-71]	6	53438122	53902751	-1
ENSDARG00000100207	6.607138346	-5.173139123	1.37937625	-3.750346668	0.00017659	0.029068947	ENSDARG00000100207	CR792418.1		4	38423641	38429412	1
ENSDARG00000043066	146.5057252	0.728416349	0.194474485	3.745562557	0.00017999	0.029323585	ENSDARG00000043066	nog2	noggin 2 [Source:ZFIN;Acc:ZDB-GENE-991206-14]	24	38926971	38928962	-1
ENSDARG00000056477	25.54422844	1.681636623	0.449119354	3.744297826	0.000180899	0.029323585	ENSDARG00000056477	ccdc125	coiled-coil domain containing 125 [Source:ZFIN;Acc:ZDB-GENE-060526-104]	5	25570455	25586979	-1
ENSDARG00000058556	12.97153322	-3.416520721	0.91733737	-3.724388466	0.000195789	0.031496854	ENSDARG00000058556	muc5.2	mucin 5.2 [Source:ZFIN;Acc:ZDB-GENE-121108-1]	25	8330824	8368332	1
ENSDARG00000092191	104.6830877	1.127095008	0.303564214	3.712871801	0.000204921	0.032717978	ENSDARG00000092191	CR318588.1		18	7625451	7628355	1
ENSDARG00000075815	353.7765113	-0.544896452	0.146983098	-3.707204839	0.000209559	0.033208915	ENSDARG00000075815	slc12a5a	solute carrier family 12 (potassium/chloride transporter), member 5a [Source:ZFIN;Acc:ZDB-GENE-120927-3]	6	55437979	55574102	-1
ENSDARG00000061362	212.2655051	-0.686753993	0.18565614	-3.699064273	0.000216396	0.034038258	ENSDARG00000061362	fam69ab	family with sequence similarity 69, member Ab [Source:ZFIN;Acc:ZDB-GENE-131126-27]	6	29112381	29152902	-1
ENSDARG00000094327	52.14600892	-1.23604315	0.335031553	-3.689333549	0.000224842	0.035106807	ENSDARG00000094327	si:dkey-205k8.5	si:dkey-205k8.5 [Source:ZFIN;Acc:ZDB-GENE-141216-11]	11	15949747	15958383	-1
ENSDARG00000058256	2131.728626	0.455060436	0.123618198	3.681176748	0.00023216	0.035984799	ENSDARG00000058256	draxin	dorsal inhibitory axon guidance protein [Source:ZFIN;Acc:ZDB-GENE-050913-20]	11	15796553	15878479	1
ENSDARG00000030107	21.01521204	-1.913287828	0.521365917	-3.669760078	0.000242778	0.037331529	ENSDARG00000030107	si:ch211-207i1.2	si:ch211-207i1.2 [Source:ZFIN;Acc:ZDB-GENE-041014-149]	20	21738724	21906497	-1
ENSDARG00000009693	528.9422764	0.494619476	0.134843701	3.668094771	0.000244365	0.037331529	ENSDARG00000009693	llgl1	lethal giant larvae homolog 1 (Drosophila) [Source:ZFIN;Acc:ZDB-GENE-060825-69]	3	39828496	39912909	-1
ENSDARG00000079742	509.1314583	-0.460463538	0.125755989	-3.661563475	0.000250681	0.037915915	ENSDARG00000079742	mcf2l2	MCF.2 cell line derived transforming sequence-like 2 [Source:ZFIN;Acc:ZDB-GENE-100812-1]	11	10483607	10679430	-1
ENSDARG00000033950	137.7717066	0.774873794	0.211687434	3.660461927	0.000251761	0.037915915	ENSDARG00000033950	lamb2l	laminin, beta 2-like [Source:ZFIN;Acc:ZDB-GENE-030131-4205]	23	20335227	20399428	-1
ENSDARG00000076290	1235.579917	-0.399691383	0.109601201	-3.646779225	0.000265548	0.03971063	ENSDARG00000076290	calr	calreticulin [Source:ZFIN;Acc:ZDB-GENE-030131-4042]	8	16546627	16556779	-1
ENSDARG00000102934	110.3054491	0.825733979	0.226568644	3.644520105	0.000267891	0.039780906	ENSDARG00000102934	noa1	nitric oxide associated 1 [Source:ZFIN;Acc:ZDB-GENE-080220-18]	14	51692925	51702480	1
ENSDARG00000029510	448.4957588	-0.578169302	0.159190431	-3.631935031	0.000281304	0.041482565	ENSDARG00000029510	timm17a	translocase of inner mitochondrial membrane 17 homolog A (yeast) [Source:ZFIN;Acc:ZDB-GENE-031030-6]	11	24662507	24668648	1
ENSDARG00000052747	575.1097305	-0.624229165	0.172006132	-3.629109946	0.0002844	0.041569054	ENSDARG00000052747	gpatch3	G patch domain containing 3 [Source:ZFIN;Acc:ZDB-GENE-070112-902]	16	53703577	53714784	1
ENSDARG00000057262	45.88145587	-1.200331597	0.330867015	-3.627837	0.000285806	0.041569054	ENSDARG00000057262	si:dkey-91i10.3	si:dkey-91i10.3 [Source:ZFIN;Acc:ZDB-GENE-081105-124]	9	23198739	23212419	1
ENSDARG00000011618	20.36963456	-2.384147425	0.657732166	-3.624799804	0.000289185	0.0417745	ENSDARG00000011618	slc26a2	solute carrier family 26 (anion exchanger), member 2 [Source:ZFIN;Acc:ZDB-GENE-030717-3]	14	25140861	25155258	-1
ENSDARG00000090615	272.0785898	-0.63238846	0.174648106	-3.620929388	0.000293547	0.042117991	ENSDARG00000090615	cd59	CD59 molecule, complement regulatory protein [Source:ZFIN;Acc:ZDB-GENE-030131-7871]	7	38424461	38427406	-1
ENSDARG00000015065	159.0579539	0.706934951	0.196077251	3.605389943	0.000311685	0.04442028	ENSDARG00000015065	c4	complement component 4 [Source:ZFIN;Acc:ZDB-GENE-030131-5697]	15	32493907	32525550	-1
ENSDARG00000019532	1357.389333	-0.347135147	0.096557549	-3.595111442	0.000324253	0.04590338	ENSDARG00000019532	fads2	fatty acid desaturase 2 [Source:ZFIN;Acc:ZDB-GENE-011212-1]	25	4007596	4023060	-1
ENSDARG00000060893	29.84400652	1.496791649	0.416590621	3.592955706	0.000326948	0.045978441	ENSDARG00000060893	col8a2	collagen, type VIII, alpha 2 [Source:ZFIN;Acc:ZDB-GENE-060503-488]	19	35909162	36009087	-1
ENSDARG00000040965	40.9644375	1.307039973	0.364190409	3.5888918	0.000332087	0.046118824	ENSDARG00000040965	zgc:101731	zgc:101731 [Source:ZFIN;Acc:ZDB-GENE-040912-57]	15	29190155	29205390	1
ENSDARG00000100333	136.4902421	-0.728628887	0.203032399	-3.588732093	0.00033229	0.046118824	ENSDARG00000100333	FO818712.1		7	71156956	71164331	-1
ENSDARG00000021866	4.359057333	-5.567030976	1.554816679	-3.58050634	0.000342929	0.047286349	ENSDARG00000021866	upk1a	uroplakin 1a [Source:ZFIN;Acc:ZDB-GENE-060421-2603]	16	44801645	44814028	1
ENSDARG00000056376	34.8796317	-1.38812691	0.388263035	-3.575222945	0.00034993	0.047940351	ENSDARG00000056376	ankrd37	ankyrin repeat domain 37 [Source:ZFIN;Acc:ZDB-GENE-070308-1]	1	17002489	17005836	1
ENSDARG00000096712	22.02258106	-2.129098179	0.598969147	-3.554604089	0.000378549	0.05152872	ENSDARG00000096712	si:dkey-193p11.2	si:dkey-193p11.2 [Source:ZFIN;Acc:ZDB-GENE-030131-8407]	12	25794550	25796504	-1
ENSDARG00000042065	55.54227808	1.250578316	0.352387654	3.548870972	0.000386887	0.052328262	ENSDARG00000042065	eef2a.2	eukaryotic translation elongation factor 2a, tandem duplicate 2 [Source:ZFIN;Acc:ZDB-GENE-050208-348]	22	20110417	20130342	1
ENSDARG00000006307	1194.770049	-0.519888456	0.146629184	-3.54560014	0.00039172	0.052646688	ENSDARG00000006307	shisa4	shisa family member 4 [Source:ZFIN;Acc:ZDB-GENE-050417-419]	11	24640204	24650979	1
ENSDARG00000056804	7.629775014	5.365985241	1.514602622	3.54283372	0.000395852	0.052867433	ENSDARG00000056804	IL4I1	si:dkey-40g16.6 [Source:ZFIN;Acc:ZDB-GENE-030131-9110]	15	21758656	21766585	-1
ENSDARG00000091419	442.6227257	0.458195035	0.130138807	3.520817855	0.000430218	0.057097999	ENSDARG00000091419	nrarpa	notch-regulated ankyrin repeat protein a [Source:ZFIN;Acc:ZDB-GENE-030515-6]	10	10902521	10906093	-1
ENSDARG00000101556	12.57606013	2.906787803	0.826344749	3.517645396	0.000435394	0.057244254	ENSDARG00000101556	si:ch1073-475a24.1	si:ch1073-475a24.1 [Source:ZFIN;Acc:ZDB-GENE-141216-92]	5	7741965	7747504	1
ENSDARG00000061602	195.7400452	-0.67133338	0.190890899	-3.516843298	0.000436712	0.057244254	ENSDARG00000061602	ssx2ipb	synovial sarcoma, X breakpoint 2 interacting protein b [Source:ZFIN;Acc:ZDB-GENE-050208-601]	22	24686571	24697095	1
ENSDARG00000103538	3.920652801	-5.409488688	1.539625933	-3.513508426	0.00044223	0.057612038	ENSDARG00000103538	BX571954.2		4	51061008	51066636	-1
ENSDARG00000100660	141.0457324	0.927497609	0.264662635	3.504452407	0.000457547	0.059244011	ENSDARG00000100660	si:ch73-252i11.1	si:ch73-252i11.1 [Source:ZFIN;Acc:ZDB-GENE-141210-7]	4	16257	28189	1
ENSDARG00000102679	149.0967622	-0.729223625	0.208323144	-3.500444608	0.000464483	0.059678637	ENSDARG00000102679	FP074874.2		4	74823509	74832397	1
ENSDARG00000103917	33.86484891	-1.773022868	0.506682887	-3.499275213	0.000466525	0.059678637	ENSDARG00000103917	znf185	zinc finger protein 185 with LIM domain [Source:ZFIN;Acc:ZDB-GENE-061103-355]	14	14317356	14337627	-1
ENSDARG00000056773	9.323429327	-3.430309528	0.982287105	-3.492165895	0.000479121	0.060922907	ENSDARG00000056773	zgc:163079	zgc:163079 [Source:ZFIN;Acc:ZDB-GENE-030131-7428]	3	19407864	19411318	-1
ENSDARG00000075467	91.6693635	-0.911330372	0.261827766	-3.480648307	0.000500202	0.063224914	ENSDARG00000075467	shisa3	shisa family member 3 [Source:ZFIN;Acc:ZDB-GENE-070112-2022]	14	46212992	46219704	-1
ENSDARG00000105782	20.78719752	1.80906621	0.520442925	3.476012688	0.000508928	0.063947281	ENSDARG00000105782	CABZ01081777.1		7	73086482	73101252	1
ENSDARG00000088367	41.31396565	1.377679848	0.396541624	3.474237672	0.000512307	0.063993175	ENSDARG00000088367	si:cabz01069013.3	si:cabz01069013.3 [Source:ZFIN;Acc:ZDB-GENE-161017-47]	4	72363165	72372221	1
ENSDARG00000044381	489.4466314	-0.55153281	0.158992969	-3.468913216	0.000522568	0.064870915	ENSDARG00000044381	siah2l	seven in absentia homolog 2 (Drosophila)-like [Source:ZFIN;Acc:ZDB-GENE-030922-1]	21	38611596	38670148	-1
ENSDARG00000105689	75.97771289	0.884220385	0.255006787	3.467438626	0.000525444	0.064870915	ENSDARG00000105689	znf1009	zinc finger protein 1009 [Source:ZFIN;Acc:ZDB-GENE-110914-160]	4	75476819	75483568	1
ENSDARG00000087714	15.05648892	2.038130792	0.58836194	3.46407654	0.000532055	0.065307457	ENSDARG00000087714	si:ch211-226o13.1	si:ch211-226o13.1 [Source:ZFIN;Acc:ZDB-GENE-081104-491]	4	43172804	43197659	1
ENSDARG00000074066	3.74264039	5.3448204	1.544814384	3.459846344	0.000540484	0.065960756	ENSDARG00000074066	tas2r200.2	taste receptor, type 2, member 200, tandem duplicate 2 [Source:ZFIN;Acc:ZDB-GENE-050510-4]	8	30771775	30772770	1
ENSDARG00000036787	54.81656993	1.103417606	0.319833979	3.449969918	0.000560649	0.068030754	ENSDARG00000036787	abcb3l1	ATP-binding cassette, sub-family B (MDR/TAP), member 3 like 1 [Source:ZFIN;Acc:ZDB-GENE-030616-245]	19	7205412	7213390	1
ENSDARG00000022309	234.5784856	-0.788494573	0.229122349	-3.441369106	0.000578778	0.068842476	ENSDARG00000022309	dspa	desmoplakin a [Source:ZFIN;Acc:ZDB-GENE-030131-2743]	2	1767465	1819985	1
ENSDARG00000062346	1291.447856	0.338963723	0.098501149	3.441215945	0.000579106	0.068842476	ENSDARG00000062346	cacna1ea	calcium channel, voltage-dependent, R type, alpha 1E subunit a [Source:ZFIN;Acc:ZDB-GENE-081104-526]	8	14672837	14793934	1
ENSDARG00000074738	48.63368007	-1.080194017	0.313925017	-3.440930032	0.000579718	0.068842476	ENSDARG00000074738	pcdh2g9	protocadherin 2 gamma 9 [Source:ZFIN;Acc:ZDB-GENE-050610-31]	14	1976663	2135930	-1
ENSDARG00000045980	104.5124751	0.819242558	0.238110418	3.440599388	0.000580427	0.068842476	ENSDARG00000045980	cst14b.1	cystatin 14b, tandem duplicate 1 [Source:ZFIN;Acc:ZDB-GENE-061013-189]	5	4081428	4091680	-1
ENSDARG00000041220	21.14553931	1.719398093	0.499948856	3.43914797	0.000583548	0.068842476	ENSDARG00000041220	ftr53	finTRIM family, member 53 [Source:ZFIN;Acc:ZDB-GENE-030616-515]	9	17402592	17410003	-1
ENSDARG00000017474	164.1929404	0.761879092	0.221766474	3.435501668	0.000591458	0.069390093	ENSDARG00000017474	zgc:110699	zgc:110699 [Source:ZFIN;Acc:ZDB-GENE-050522-487]	7	38540542	38551129	1
ENSDARG00000096403	243.410243	0.557297723	0.162303106	3.433684888	0.000595436	0.069472982	ENSDARG00000096403	CT027638.1		20	55338636	55339525	-1
ENSDARG00000104790	49.04369646	-1.075654362	0.313505753	-3.431051433	0.000601247	0.069767603	ENSDARG00000104790	CABZ01045617.2		KN150411.1	5514	15218	-1
ENSDARG00000104387	85.39809365	0.968148253	0.283195942	3.418651579	0.000629323	0.07262861	ENSDARG00000104387	slc4a5	solute carrier family 4 (sodium bicarbonate cotransporter), member 5 [Source:ZFIN;Acc:ZDB-GENE-091112-19]	10	44977460	45054832	1
ENSDARG00000008278	651.3999198	-0.49726787	0.145645267	-3.414239815	0.000639603	0.073012643	ENSDARG00000008278	rcor2	REST corepressor 2 [Source:ZFIN;Acc:ZDB-GENE-040426-1812]	7	24708676	24724483	-1
ENSDARG00000079078	1066.748753	-0.511090455	0.149701091	-3.414073019	0.000639994	0.073012643	ENSDARG00000079078	si:ch211-5k11.8	si:ch211-5k11.8 [Source:ZFIN;Acc:ZDB-GENE-131121-640]	3	54850464	54851364	1
ENSDARG00000071029	13.18431344	2.618178547	0.767534626	3.411153658	0.000646886	0.073012643	ENSDARG00000071029	si:dkey-147f3.4	si:dkey-147f3.4 [Source:ZFIN;Acc:ZDB-GENE-061009-29]	23	17002163	17019098	1
ENSDARG00000058673	4.624613317	5.634083564	1.652771299	3.408870645	0.000652324	0.073012643	ENSDARG00000058673	nkl.1	NK-lysin tandem duplicate 1 [Source:ZFIN;Acc:ZDB-GENE-131121-525]	17	8739070	8750502	-1
ENSDARG00000101696	209.2057156	0.700084448	0.205517267	3.406450754	0.000658134	0.073012643	ENSDARG00000101696	FAM126B	zgc:158316 [Source:ZFIN;Acc:ZDB-GENE-061215-98]	9	45490	80783	1
ENSDARG00000056732	161.3662356	0.660517884	0.193982303	3.405041983	0.000661539	0.073012643	ENSDARG00000056732	her4.1	hairy-related 4, tandem duplicate 1 [Source:ZFIN;Acc:ZDB-GENE-980526-521]	23	21526006	21527063	-1
ENSDARG00000040008	2580.077345	0.394647104	0.115922495	3.404404837	0.000663084	0.073012643	ENSDARG00000040008	neurod6a	neuronal differentiation 6a [Source:ZFIN;Acc:ZDB-GENE-010608-1]	24	32497110	32560305	1
ENSDARG00000078114	55.22479609	1.035701083	0.304335993	3.403150154	0.000666137	0.073012643	ENSDARG00000078114	CFP (1 of many)	si:ch73-237c6.1 [Source:ZFIN;Acc:ZDB-GENE-081105-55]	8	23668753	23680641	-1
ENSDARG00000039381	3.692158756	-5.326839447	1.565346975	-3.402976805	0.000666559	0.073012643	ENSDARG00000039381	ch25hl1.1	cholesterol 25-hydroxylase like 1, tandem duplicate 1 [Source:ZFIN;Acc:ZDB-GENE-030131-8617]	18	26871513	26872581	-1
ENSDARG00000055723	63.48762891	-1.37337908	0.403626907	-3.402595452	0.00066749	0.073012643	ENSDARG00000055723	hsp70l	heat shock cognate 70-kd protein, like [Source:ZFIN;Acc:ZDB-GENE-050321-1]	8	4741891	4744644	1
ENSDARG00000062821	643.087623	0.381207548	0.112108749	3.400337176	0.000673028	0.073012643	ENSDARG00000062821	slc6a15	solute carrier family 6 (neutral amino acid transporter), member 15 [Source:ZFIN;Acc:ZDB-GENE-050420-93]	18	16162509	16193409	-1
ENSDARG00000102095	485.1123716	0.449192633	0.132116291	3.399979133	0.00067391	0.073012643	ENSDARG00000102095	PCDHGC3 (1 of many)	si:ch73-233f7.5 [Source:ZFIN;Acc:ZDB-GENE-141215-58]	14	2437892	2440423	-1
ENSDARG00000078258	490.8390242	0.468514193	0.137873075	3.398155832	0.000678418	0.073127912	ENSDARG00000078258	GGT5 (1 of many)	gamma-glutamyltransferase 5 [Source:HGNC Symbol;Acc:HGNC:4260]	10	41628193	41685320	1
ENSDARG00000102856	47.17346118	-1.154206167	0.339990065	-3.394823219	0.000686729	0.07364998	ENSDARG00000102856	si:ch73-59f11.3	si:ch73-59f11.3 [Source:ZFIN;Acc:ZDB-GENE-131121-446]	3	6714454	6722502	-1
ENSDARG00000078024	6.631297602	4.27622888	1.263610289	3.38413585	0.000714027	0.076192743	ENSDARG00000078024	CU570881.1		22	4407883	4412292	1
ENSDARG00000068247	2038.29939	0.312387819	0.092425175	3.379899667	0.000725123	0.07698993	ENSDARG00000068247	luzp2	leucine zipper protein 2 [Source:ZFIN;Acc:ZDB-GENE-060503-278]	18	37855952	38107091	-1
ENSDARG00000057322	2360.55982	0.296941577	0.088091412	3.370834576	0.000749408	0.078884155	ENSDARG00000057322	tmem47	transmembrane protein 47 [Source:ZFIN;Acc:ZDB-GENE-040426-2644]	8	18530192	18547210	-1
ENSDARG00000039701	150.4769587	0.795200842	0.235931543	3.370472781	0.000750393	0.078884155	ENSDARG00000039701	emx2	empty spiracles homeobox 2 [Source:ZFIN;Acc:ZDB-GENE-990415-54]	13	19191704	19196675	1
ENSDARG00000079011	3.6628391	-5.317327545	1.580586108	-3.364149234	0.0007678	0.079758201	ENSDARG00000079011	col17a1b	collagen, type XVII, alpha 1b [Source:ZFIN;Acc:ZDB-GENE-030131-7145]	13	24619813	24649250	1
ENSDARG00000099573	44.28702007	1.254078381	0.372815277	3.363806312	0.000768755	0.079758201	ENSDARG00000099573	CR759927.3		8	23100912	23101133	-1
ENSDARG00000009194	125.1822286	0.811664297	0.241324832	3.36336833	0.000769976	0.079758201	ENSDARG00000009194	COL16A1	collagen type XVI alpha 1 chain [Source:HGNC Symbol;Acc:HGNC:2193]	19	38886452	39048413	-1
ENSDARG00000038424	29.05691846	1.35782037	0.403878457	3.361952952	0.000773933	0.079778976	ENSDARG00000038424	si:dkey-8k3.2	si:dkey-8k3.2 [Source:ZFIN;Acc:ZDB-GENE-100922-98]	16	16757226	16793741	-1
ENSDARG00000036427	171.5928262	0.649931372	0.193429023	3.360050951	0.000779281	0.079942183	ENSDARG00000036427	slc3a2a	solute carrier family 3 (amino acid transporter heavy chain), member 2a [Source:ZFIN;Acc:ZDB-GENE-000831-3]	7	20272096	20278479	1
ENSDARG00000009978	65.15157102	-1.064762272	0.317419051	-3.354437203	0.000795266	0.081189778	ENSDARG00000009978	icn	ictacalcin [Source:ZFIN;Acc:ZDB-GENE-030131-8599]	16	23516157	23517520	1
ENSDARG00000102083	270.6931837	0.4919154	0.146804675	3.350815624	0.000805739	0.081865426	ENSDARG00000102083	CR792415.1		KN149691.1	77563	79548	1
ENSDARG00000007275	5184.91163	0.403870937	0.121437861	3.325741523	0.000881837	0.08917048	ENSDARG00000007275	si:ch211-251b21.1	si:ch211-251b21.1 [Source:ZFIN;Acc:ZDB-GENE-060809-5]	8	47644446	47676034	1
ENSDARG00000077570	16.11924414	-1.939770298	0.586612591	-3.306731441	0.000943913	0.094995265	ENSDARG00000077570	cdh16	cadherin 16, KSP-cadherin [Source:ZFIN;Acc:ZDB-GENE-140106-140]	7	44518185	44618278	-1
ENSDARG00000068609	8.821755024	-2.700205941	0.817218894	-3.304140374	0.000952681	0.095425399	ENSDARG00000068609	il1rl1	interleukin 1 receptor-like 1 [Source:ZFIN;Acc:ZDB-GENE-060621-4]	9	53403873	53404151	-1
ENSDARG00000044356	16.12545623	-2.149959087	0.651608836	-3.299462755	0.000968701	0.096220028	ENSDARG00000044356	tp63	tumor protein p63 [Source:ZFIN;Acc:ZDB-GENE-030819-1]	6	28805219	28923664	1
ENSDARG00000102473	244.5298041	-0.706289307	0.214080252	-3.299180106	0.000969677	0.096220028	ENSDARG00000102473	zgc:171673	zgc:171673 [Source:ZFIN;Acc:ZDB-GENE-071004-20]	4	74754998	74767025	1
ENSDARG00000076025	366.140307	0.47161133	0.143071954	3.296322691	0.000979594	0.096752021	ENSDARG00000076025	dgkzb	diacylglycerol kinase, zeta b [Source:ZFIN;Acc:ZDB-GENE-111104-4]	25	7660490	7742378	1
ENSDARG00000093185	734.9053094	0.379634833	0.115336002	3.291555328	0.00099635	0.097617872	ENSDARG00000093185	FO818659.1		15	44347262	44382352	1
ENSDARG00000015174	2303.104711	0.469835077	0.142776492	3.290703329	0.000999372	0.097617872	ENSDARG00000015174	atp6v0a1b	ATPase, H+ transporting, lysosomal V0 subunit a1b [Source:ZFIN;Acc:ZDB-GENE-050522-215]	24	7566690	7602868	-1
ENSDARG00000024877	197.6910697	-0.792642035	0.24093035	-3.289921904	0.001002152	0.097617872	ENSDARG00000024877	ptgr1	prostaglandin reductase 1 [Source:ZFIN;Acc:ZDB-GENE-041212-80]	7	24103913	24119722	-1
ENSDARG00000105450	1850.139276	-0.470897257	0.143284334	-3.286453191	0.001014576	0.098376843	ENSDARG00000105450	si:ch211-63p21.1	si:ch211-63p21.1 [Source:ZFIN;Acc:ZDB-GENE-141216-443]	7	4024968	4048813	1
ENSDARG00000076044	1277.363043	0.367933961	0.112033087	3.284154461	0.001022888	0.098731982	ENSDARG00000076044	trhde.1	thyrotropin releasing hormone degrading enzyme [Source:HGNC Symbol;Acc:HGNC:30748]	4	23502555	23691115	1
ENSDARG00000103218	7.26231232	-3.381472783	1.034206999	-3.2696286	0.001076888	0.103473807	ENSDARG00000103218	BX927130.3		4	69615845	69651590	1
ENSDARG00000094451	155.9540702	0.832374963	0.25484095	3.266252781	0.001089809	0.104243685	ENSDARG00000094451	cfp	complement factor properdin [Source:ZFIN;Acc:ZDB-GENE-030131-9247]	8	23651015	23681186	-1
ENSDARG00000100584	63.3720119	-0.932938258	0.285961587	-3.262460067	0.001104497	0.105174891	ENSDARG00000100584	ccdc40	coiled-coil domain containing 40 [Source:ZFIN;Acc:ZDB-GENE-060503-723]	6	21779819	21821089	1
ENSDARG00000086296	25.1961317	1.401023163	0.430468311	3.25464878	0.001135327	0.107627963	ENSDARG00000086296	znf1137	zinc finger protein 1137 [Source:ZFIN;Acc:ZDB-GENE-071004-87]	4	44084822	44105274	-1
ENSDARG00000079659	143.5964879	0.627932904	0.193126569	3.251406089	0.001148357	0.108379388	ENSDARG00000079659	wdr53	WD repeat domain 53 [Source:ZFIN;Acc:ZDB-GENE-131121-294]	15	2534924	2544416	1
ENSDARG00000057239	19.18098562	-2.394374161	0.739178529	-3.239236621	0.001198501	0.112310731	ENSDARG00000057239	tph2	tryptophan hydroxylase 2 (tryptophan 5-monooxygenase) [Source:ZFIN;Acc:ZDB-GENE-040624-4]	18	17000698	17011990	-1
ENSDARG00000005565	8.257618513	-3.208010089	0.990511821	-3.238739832	0.00120059	0.112310731	ENSDARG00000005565	entpd8	ectonucleoside triphosphate diphosphohydrolase 8 [Source:ZFIN;Acc:ZDB-GENE-040724-142]	6	41041221	41081499	1
ENSDARG00000041431	34.84492257	-1.607499772	0.497795776	-3.229235464	0.001241217	0.115601899	ENSDARG00000041431	slc24a1	solute carrier family 24 (sodium/potassium/calcium exchanger), member 1 [Source:ZFIN;Acc:ZDB-GENE-060503-191]	18	19016997	19050894	1
ENSDARG00000000241	756.1187841	0.362351378	0.112329128	3.225800692	0.001256208	0.116259052	ENSDARG00000000241	slc40a1	solute carrier family 40 (iron-regulated transporter), member 1 [Source:ZFIN;Acc:ZDB-GENE-000511-8]	9	41301340	41312091	1
ENSDARG00000086418	22.76235293	-1.769204763	0.548571116	-3.225114687	0.001259222	0.116259052	ENSDARG00000086418	si:ch211-236p5.3	si:ch211-236p5.3 [Source:ZFIN;Acc:ZDB-GENE-081028-31]	17	8134383	8148614	1
ENSDARG00000101289	182.8665043	0.618315331	0.191852896	3.222861591	0.001269169	0.116670113	ENSDARG00000101289	slc29a1a	solute carrier family 29 (equilibrative nucleoside transporter), member 1a [Source:ZFIN;Acc:ZDB-GENE-050913-138]	13	46542393	46592299	-1
ENSDARG00000059826	207.5805591	0.594212084	0.184552849	3.219739423	0.001283072	0.117439772	ENSDARG00000059826	crtac1a	cartilage acidic protein 1a [Source:ZFIN;Acc:ZDB-GENE-030131-9704]	1	54256871	54269941	-1
ENSDARG00000005216	23.2777457	1.541619639	0.479333351	3.216174368	0.001299119	0.118398224	ENSDARG00000005216	zgc:158328	zgc:158328 [Source:ZFIN;Acc:ZDB-GENE-070112-1202]	15	35395278	35486665	1
ENSDARG00000079412	11.2904976	-2.303093103	0.717841587	-3.208358422	0.00133495	0.121143876	ENSDARG00000079412	ftr02	finTRIM family, member 2 [Source:ZFIN;Acc:ZDB-GENE-070424-5]	2	42386645	42407441	1
ENSDARG00000062501	318.7235259	0.467331299	0.145868912	3.203775851	0.00135638	0.122564835	ENSDARG00000062501	hhipl1	HHIP-like 1 [Source:ZFIN;Acc:ZDB-GENE-090306-3]	17	17919259	17928751	-1
ENSDARG00000002745	285.5898222	-0.686776562	0.214470704	-3.20219288	0.001363856	0.122718185	ENSDARG00000002745	tdh	L-threonine dehydrogenase [Source:ZFIN;Acc:ZDB-GENE-040426-2379]	20	19093096	19098439	1
ENSDARG00000103199	7.983771973	-2.841245006	0.888563627	-3.197570686	0.001385904	0.124175865	ENSDARG00000103199	si:dkey-247k7.2	si:dkey-247k7.2 [Source:ZFIN;Acc:ZDB-GENE-031118-45]	16	23424030	23431063	-1
ENSDARG00000088251	41.02471946	4.432966069	1.387961133	3.193869024	0.001403798	0.125250625	ENSDARG00000088251	si:ch211-24o10.6	si:ch211-24o10.6 [Source:ZFIN;Acc:ZDB-GENE-131121-418]	15	17123600	17138371	-1
ENSDARG00000011862	239.4605751	-0.59425294	0.186648102	-3.183814526	0.001453481	0.129140885	ENSDARG00000011862	inaa	internexin neuronal intermediate filament protein, alpha a [Source:ZFIN;Acc:ZDB-GENE-060531-65]	13	28545236	28550586	1
ENSDARG00000061985	147.2727805	0.62982449	0.198047263	3.180172654	0.001471873	0.130230122	ENSDARG00000061985	rbm47	RNA binding motif protein 47 [Source:ZFIN;Acc:ZDB-GENE-030131-9612]	1	18660111	18709878	-1
ENSDARG00000042055	6.60639174	-4.231446406	1.334390109	-3.171071472	0.001518778	0.133822591	ENSDARG00000042055	fam129aa	family with sequence similarity 129, member Aa [Source:ZFIN;Acc:ZDB-GENE-041014-181]	20	34497836	34516644	1
ENSDARG00000103993	1803.160288	0.294984185	0.093088392	3.168861108	0.001530375	0.133874402	ENSDARG00000103993	scg2a	secretogranin II (chromogranin C) a [Source:ZFIN;Acc:ZDB-GENE-030131-8214]	15	43261960	43263570	1
ENSDARG00000040534	7.601764596	-3.879791163	1.224466084	-3.168557474	0.001531975	0.133874402	ENSDARG00000040534	epcam	epithelial cell adhesion molecule [Source:ZFIN;Acc:ZDB-GENE-040426-2209]	13	8508749	8511340	1
ENSDARG00000009018	170.2275968	0.716448372	0.226472201	3.163515736	0.001558759	0.135656773	ENSDARG00000009018	rhbg	Rh family, B glycoprotein (gene/pseudogene) [Source:ZFIN;Acc:ZDB-GENE-030131-9542]	16	29331173	29342541	-1
ENSDARG00000074265	43.64378538	1.019332806	0.322565671	3.160078388	0.001577267	0.136707201	ENSDARG00000074265	dzip1l	DAZ interacting zinc finger protein 1-like [Source:ZFIN;Acc:ZDB-GENE-051113-196]	6	26319407	26362618	1
ENSDARG00000068991	124.1399446	-0.706268471	0.223841651	-3.155214716	0.0016038	0.138441865	ENSDARG00000068991	zgc:158862	zgc:158862 [Source:ZFIN;Acc:ZDB-GENE-070209-146]	8	22372669	22373421	-1
ENSDARG00000060340	18.77346423	-1.600094714	0.508176275	-3.148700154	0.001639984	0.14043375	ENSDARG00000060340	si:dkey-157l19.2	si:dkey-157l19.2 [Source:ZFIN;Acc:ZDB-GENE-090313-190]	13	35864445	35908807	-1
ENSDARG00000038518	368.6562647	0.551782502	0.175242537	3.148679044	0.001640102	0.14043375	ENSDARG00000038518	snap29	synaptosomal-associated protein 29 [Source:ZFIN;Acc:ZDB-GENE-041111-226]	8	1834489	1851450	1
ENSDARG00000057231	393.2213189	0.448967409	0.142658936	3.147138356	0.001648769	0.140608895	ENSDARG00000057231	rorca	RAR-related orphan receptor C a [Source:ZFIN;Acc:ZDB-GENE-990415-250]	8	18854691	18869010	-1
ENSDARG00000101826	262.4076886	-0.491918313	0.156566947	-3.14190397	0.001678531	0.141569625	ENSDARG00000101826	zwi	zwilling [Source:ZFIN;Acc:ZDB-GENE-030131-8155]	3	20875413	20881133	1
ENSDARG00000099189	18.36397336	-1.73059323	0.550952057	-3.141095869	0.001683169	0.141569625	ENSDARG00000099189	CU856516.1		16	8049776	8065539	-1
ENSDARG00000044827	453.5735739	0.450945294	0.143585831	3.140597453	0.001686036	0.141569625	ENSDARG00000044827	wnt7aa	wingless-type MMTV integration site family, member 7Aa [Source:ZFIN;Acc:ZDB-GENE-051129-1]	11	27239410	27253853	-1
ENSDARG00000019613	1441.07819	-0.387968808	0.12353799	-3.140481794	0.001686702	0.141569625	ENSDARG00000019613	ip6k2b	inositol hexakisphosphate kinase 2b [Source:ZFIN;Acc:ZDB-GENE-040718-85]	6	40092207	40165206	-1
ENSDARG00000087093	6.798753013	-4.258536643	1.357173285	-3.137798755	0.001702217	0.142309366	ENSDARG00000087093	si:ch211-157c3.4	si:ch211-157c3.4 [Source:ZFIN;Acc:ZDB-GENE-030131-8454]	3	27511544	27517003	-1
ENSDARG00000059279	137.8951701	0.599720951	0.191340837	3.134307144	0.001722604	0.142923652	ENSDARG00000059279	tfap2a	transcription factor AP-2 alpha [Source:ZFIN;Acc:ZDB-GENE-011212-6]	24	8581299	8592141	-1
ENSDARG00000100826	463.5494634	-0.532902111	0.170026194	-3.134235368	0.001723026	0.142923652	ENSDARG00000100826	hif1al	hypoxia-inducible factor 1, alpha subunit, like [Source:ZFIN;Acc:ZDB-GENE-040426-1315]	15	25568688	25592316	-1
ENSDARG00000104635	9.863114916	-2.490924757	0.79695808	-3.125540501	0.001774786	0.146644307	ENSDARG00000104635	si:busm1-194e12.12	si:busm1-194e12.12 [Source:ZFIN;Acc:ZDB-GENE-030616-319]	8	35356692	35358488	1
ENSDARG00000100115	36.95846053	1.213586025	0.388484792	3.123895842	0.001784736	0.146660574	ENSDARG00000100115	dnah1	dynein, axonemal, heavy chain 1 [Source:ZFIN;Acc:ZDB-GENE-081015-3]	11	34382710	34459038	-1
ENSDARG00000041887	481.7510246	0.371923076	0.119082941	3.123227165	0.001788796	0.146660574	ENSDARG00000041887	sf3a1	splicing factor 3a, subunit 1 [Source:ZFIN;Acc:ZDB-GENE-030616-156]	8	36522382	36537802	1
ENSDARG00000062518	45.26816917	1.027920215	0.329507687	3.119563686	0.001811191	0.147925544	ENSDARG00000062518	ulk1a	unc-51 like autophagy activating kinase 1a [Source:ZFIN;Acc:ZDB-GENE-080723-31]	8	43741528	43782435	-1
ENSDARG00000036830	214.3342477	-2.602592323	0.835204866	-3.1161125	0.001832523	0.14909439	ENSDARG00000036830	krt91	keratin 91 [Source:ZFIN;Acc:ZDB-GENE-040801-181]	19	5462077	5464284	-1
ENSDARG00000091637	4.394453424	4.574722959	1.469223976	3.11370018	0.001847571	0.149744949	ENSDARG00000091637	pip4k2cb	phosphatidylinositol-5-phosphate 4-kinase, type II, gamma b [Source:ZFIN;Acc:ZDB-GENE-141212-236]	11	2387491	2402926	-1
ENSDARG00000063577	44.35224599	-1.04669454	0.336720713	-3.108494663	0.00188043	0.150932259	ENSDARG00000063577	klhl35	kelch-like family member 35 [Source:ZFIN;Acc:ZDB-GENE-091118-66]	10	233694	244906	-1
ENSDARG00000055759	1101.404204	0.386191592	0.124324347	3.106323112	0.001894296	0.150932259	ENSDARG00000055759	efhd2	EF-hand domain family, member D2 [Source:ZFIN;Acc:ZDB-GENE-060531-152]	8	25799483	25827049	-1
ENSDARG00000102267	3.140263355	-5.096960993	1.641252873	-3.105530583	0.00189938	0.150932259	ENSDARG00000102267	znf750	zinc finger protein 750 [Source:ZFIN;Acc:ZDB-GENE-050417-313]	3	44109468	44113103	-1
ENSDARG00000078522	42.2285967	1.467511032	0.472554996	3.105481998	0.001899692	0.150932259	ENSDARG00000078522	si:ch211-80h18.1	si:ch211-80h18.1 [Source:ZFIN;Acc:ZDB-GENE-070705-257]	19	3145953	3186392	-1
ENSDARG00000104916	9.370910734	2.388728771	0.769305327	3.105046445	0.001902491	0.150932259	ENSDARG00000104916	si:dkey-71l4.4	si:dkey-71l4.4 [Source:ZFIN;Acc:ZDB-GENE-060503-457]	4	73944981	74097415	-1
ENSDARG00000076093	72.17731467	-0.827498221	0.266532757	-3.104677375	0.001904867	0.150932259	ENSDARG00000076093	ftr76	finTRIM family, member 76 [Source:ZFIN;Acc:ZDB-GENE-090508-15]	15	41758263	41798441	-1
ENSDARG00000095678	55.94144631	1.272268016	0.410500736	3.099307512	0.001939736	0.15312375	ENSDARG00000095678	ftr36	finTRIM family, member 36 [Source:ZFIN;Acc:ZDB-GENE-070912-483]	2	59052389	59230184	-1
ENSDARG00000097137	209.6383517	-0.701102138	0.226516036	-3.095154541	0.001967104	0.154371542	ENSDARG00000097137	CR753876.1		19	35781482	35782717	1
ENSDARG00000070331	9.356197315	-3.118288857	1.007620441	-3.094705833	0.001970082	0.154371542	ENSDARG00000070331	muc5.1	mucin 5.1, oligomeric mucus/gel-forming [Source:ZFIN;Acc:ZDB-GENE-120822-1]	25	8279639	8323098	1
ENSDARG00000036186	2492.30625	-0.426274042	0.137861252	-3.09205115	0.001987786	0.155186156	ENSDARG00000036186	mbpa	myelin basic protein a [Source:ZFIN;Acc:ZDB-GENE-030128-2]	19	22229724	22248307	-1
ENSDARG00000044655	2.981280696	-5.021427764	1.624609304	-3.090852521	0.001995827	0.155243201	ENSDARG00000044655	st14b	suppression of tumorigenicity 14 (colon carcinoma) b [Source:ZFIN;Acc:ZDB-GENE-061103-613]	21	25239086	25258482	-1
ENSDARG00000010767	191.2728301	0.517906473	0.167625401	3.089665835	0.002003818	0.155295899	ENSDARG00000010767	epha4l	eph receptor A4, like [Source:ZFIN;Acc:ZDB-GENE-990415-61]	15	41987914	42081796	-1
ENSDARG00000078940	29.83829965	-1.207081456	0.391304686	-3.084761052	0.002037157	0.156852804	ENSDARG00000078940	pcdh2g12	protocadherin 2 gamma 12 [Source:ZFIN;Acc:ZDB-GENE-030131-3588]	14	1976663	2118131	-1
ENSDARG00000103216	91.25273182	0.716344283	0.23223708	3.084538796	0.00203868	0.156852804	ENSDARG00000103216	CABZ01045617.1		KN150411.1	7221	10795	-1
ENSDARG00000101043	44.35180253	-3.898254615	1.265783511	-3.079716698	0.002071976	0.158839011	ENSDARG00000101043	ppl	periplakin [Source:ZFIN;Acc:ZDB-GENE-041008-196]	3	36317932	36340128	-1
ENSDARG00000036414	344.1724554	-0.445880032	0.145069055	-3.073570937	0.002115134	0.161564279	ENSDARG00000036414	si:ch73-335l21.1	si:ch73-335l21.1 [Source:ZFIN;Acc:ZDB-GENE-130530-591]	7	19895234	19973293	1
ENSDARG00000062222	55.21125397	0.923354731	0.300847725	3.069176381	0.002146498	0.162241637	ENSDARG00000062222	mxra8a	matrix-remodelling associated 8a [Source:ZFIN;Acc:ZDB-GENE-060503-671]	11	24192307	24221170	-1
ENSDARG00000014914	1538.540434	0.286155281	0.093236007	3.069149911	0.002146688	0.162241637	ENSDARG00000014914	lamp2	lysosomal-associated membrane protein 2 [Source:ZFIN;Acc:ZDB-GENE-030729-9]	14	33133457	33141276	-1
ENSDARG00000011845	334.4307316	0.549992153	0.179202062	3.069117332	0.002146923	0.162241637	ENSDARG00000011845	chn2	chimerin 2 [Source:ZFIN;Acc:ZDB-GENE-091020-5]	16	20508698	20686878	-1
ENSDARG00000099432	7.073304303	2.93207983	0.956993836	3.063844007	0.002185128	0.164543251	ENSDARG00000099432	si:ch211-246b8.1	si:ch211-246b8.1 [Source:ZFIN;Acc:ZDB-GENE-070705-136]	4	34355182	34393989	1
ENSDARG00000068227	73.905869	-0.780233019	0.25480302	-3.062102718	0.00219788	0.164894175	ENSDARG00000068227	tmem150aa	transmembrane protein 150Aa [Source:ZFIN;Acc:ZDB-GENE-060825-321]	5	26127962	26150357	1
ENSDARG00000096887	300.7374466	-0.566870703	0.185185824	-3.061091235	0.002205319	0.164894175	ENSDARG00000096887	CR381618.1		25	30472410	30597957	1
ENSDARG00000089372	2704.717966	-0.381008297	0.124651642	-3.056584671	0.002238742	0.166805948	ENSDARG00000089372	clk4a	CDC-like kinase 4a [Source:ZFIN;Acc:ZDB-GENE-030131-576]	14	6627174	6637805	-1
ENSDARG00000004712	2749.247595	0.322314078	0.105681429	3.049864863	0.002289444	0.169932959	ENSDARG00000004712	tbr1b	T-box, brain, 1b [Source:ZFIN;Acc:ZDB-GENE-000323-1]	9	51970053	51976287	-1
ENSDARG00000089227	42.21765479	1.275623038	0.418386278	3.048912224	0.002296716	0.169932959	ENSDARG00000089227	si:ch211-91p5.3	si:ch211-91p5.3 [Source:ZFIN;Acc:ZDB-GENE-131119-65]	25	27185804	27222776	-1
ENSDARG00000078327	1443.435693	-0.313161198	0.102876974	-3.044035857	0.002334273	0.17211212	ENSDARG00000078327	CEP170B (1 of many)	si:ch73-212j7.1 [Source:ZFIN;Acc:ZDB-GENE-081104-258]	20	3095757	3118041	1
ENSDARG00000019950	106.9559999	-0.658794081	0.216761324	-3.039260283	0.002371599	0.174259155	ENSDARG00000019950	carf	calcium responsive transcription factor [Source:ZFIN;Acc:ZDB-GENE-070912-172]	9	13258382	13280124	1
ENSDARG00000078006	309.677121	0.504348134	0.166088672	3.036619705	0.002392471	0.175183234	ENSDARG00000078006	wscd1b	WSC domain containing 1b [Source:ZFIN;Acc:ZDB-GENE-091118-93]	10	38037859	38061824	1
ENSDARG00000061977	19.90852817	1.535683776	0.505893408	3.035587643	0.002400674	0.175183234	ENSDARG00000061977	ppfibp2a	PTPRF interacting protein, binding protein 2a (liprin beta 2) [Source:ZFIN;Acc:ZDB-GENE-070705-277]	18	29166932	29213794	1
ENSDARG00000042850	4.536130071	-4.613108288	1.521795897	-3.03135808	0.002434563	0.177047786	ENSDARG00000042850	nphs2	nephrosis 2, idiopathic, steroid-resistant (podocin) [Source:ZFIN;Acc:ZDB-GENE-051102-2]	22	17225005	17230303	-1
ENSDARG00000101180	153.1404507	-0.573535803	0.189323165	-3.029401096	0.002450391	0.17759064	ENSDARG00000101180	mcm7	minichromosome maintenance complex component 7 [Source:ZFIN;Acc:ZDB-GENE-020419-27]	14	150838	158517	1
ENSDARG00000014259	33.37960738	1.143997251	0.378031715	3.026193853	0.002476535	0.17887488	ENSDARG00000014259	eya1	EYA transcriptional coactivator and phosphatase 1 [Source:ZFIN;Acc:ZDB-GENE-990712-18]	24	13780647	13871040	1
ENSDARG00000019808	30.66371971	-3.694769122	1.222827432	-3.021496758	0.002515283	0.181057769	ENSDARG00000019808	evpla	envoplakin a [Source:ZFIN;Acc:ZDB-GENE-030829-19]	6	17959266	17983562	1
ENSDARG00000044847	150.964146	0.560190292	0.185613017	3.018054983	0.002544027	0.182508184	ENSDARG00000044847	zgc:171599	zgc:171599 [Source:ZFIN;Acc:ZDB-GENE-080219-33]	17	49531632	49537118	-1
ENSDARG00000103667	129.5091046	-0.70377262	0.234327437	-3.003372677	0.002670052	0.190904256	ENSDARG00000103667	gga3	ggolgi-associated, gamma adaptin ear containing, ARF binding protein 3 [Source:ZFIN;Acc:ZDB-GENE-041111-218]	6	22844394	22862650	-1
ENSDARG00000039677	59.8501367	-1.159672782	0.386308503	-3.001934392	0.0026827	0.191093241	ENSDARG00000039677	dsc2l	desmocollin 2 like [Source:ZFIN;Acc:ZDB-GENE-031116-55]	20	7272555	7303958	-1
ENSDARG00000077237	891.3870147	0.325420302	0.108436258	3.00102852	0.002690694	0.191093241	ENSDARG00000077237	rfx7	regulatory factor X, 7 [Source:ZFIN;Acc:ZDB-GENE-100309-3]	7	34235318	34275356	1
ENSDARG00000091956	381.8345572	-0.614645211	0.205247493	-2.994653926	0.002747564	0.194481728	ENSDARG00000091956	tmem184bb	transmembrane protein 184bb [Source:ZFIN;Acc:ZDB-GENE-070705-124]	3	3531498	3550275	-1
ENSDARG00000041339	6.997617291	-2.914242191	0.974364563	-2.990915621	0.002781423	0.196224337	ENSDARG00000041339	zgc:92380	zgc:92380 [Source:ZFIN;Acc:ZDB-GENE-040801-221]	9	48309686	48342569	1
ENSDARG00000078331	22.96407854	1.377633955	0.461866172	2.982755695	0.002856659	0.200857766	ENSDARG00000078331	best1	bestrophin 1 [Source:ZFIN;Acc:ZDB-GENE-110411-214]	25	2941205	2953361	-1
ENSDARG00000073773	56.60620009	0.860087608	0.288450188	2.981754364	0.002866019	0.200857766	ENSDARG00000073773	tti2	TELO2 interacting protein 2 [Source:ZFIN;Acc:ZDB-GENE-110411-25]	8	45373419	45387436	1
ENSDARG00000102302	27.26393699	1.255180011	0.421606597	2.977135603	0.002909553	0.20259669	ENSDARG00000102302	WDR48 (1 of many)	WD repeat domain 48 [Source:HGNC Symbol;Acc:HGNC:30914]	KN150128.1	534	10800	1
ENSDARG00000026967	2371.514277	0.337218805	0.11327099	2.977097721	0.002909912	0.20259669	ENSDARG00000026967	ap2s1	adaptor-related protein complex 2, sigma 1 subunit [Source:ZFIN;Acc:ZDB-GENE-040426-2174]	15	8791579	8823906	1
ENSDARG00000075619	7.114335416	-3.003874858	1.009807735	-2.97469979	0.002932754	0.202971999	ENSDARG00000075619	cenpo	centromere protein O [Source:ZFIN;Acc:ZDB-GENE-070928-16]	17	6370837	6379075	-1
ENSDARG00000054343	44.59211778	1.359942853	0.457196555	2.974525592	0.00293442	0.202971999	ENSDARG00000054343	SLC7A8 (1 of many)	solute carrier family 7 member 8 [Source:HGNC Symbol;Acc:HGNC:11066]	2	38332187	38354819	-1
ENSDARG00000058179	201.3660929	0.521932581	0.175631998	2.971739709	0.002961176	0.204157712	ENSDARG00000058179	ackr3b	atypical chemokine receptor 3b [Source:ZFIN;Acc:ZDB-GENE-031116-61]	6	15625042	15630927	-1
ENSDARG00000041433	29.71019898	-3.790759421	1.277312758	-2.96776134	0.002999771	0.206149345	ENSDARG00000041433	si:dkey-7c18.24	si:dkey-7c18.24 [Source:ZFIN;Acc:ZDB-GENE-041014-63]	20	46135871	46139685	1
ENSDARG00000010764	139.1289335	-0.58830672	0.198580475	-2.962560748	0.003050916	0.208987746	ENSDARG00000010764	flj13639	flj13639 [Source:ZFIN;Acc:ZDB-GENE-030131-8104]	15	43285404	43315792	1
ENSDARG00000008363	115.0200672	-0.673429724	0.227634112	-2.958386674	0.003092539	0.211157787	ENSDARG00000008363	mcl1b	myeloid cell leukemia 1b [Source:ZFIN;Acc:ZDB-GENE-030825-1]	16	29651326	29656830	1
ENSDARG00000041623	96.22844502	0.738740444	0.250064146	2.954203773	0.003134769	0.21335522	ENSDARG00000041623	mt2	metallothionein 2 [Source:ZFIN;Acc:ZDB-GENE-030131-4174]	18	17545561	17546913	1
ENSDARG00000098024	160.9193524	1.664449718	0.563879082	2.951784829	0.00315943	0.214172155	ENSDARG00000098024	si:dkey-262k9.2	si:dkey-262k9.2 [Source:ZFIN;Acc:ZDB-GENE-131121-282]	15	36587381	36644258	1
ENSDARG00000099902	105.6469971	-0.651337599	0.220713757	-2.951051211	0.003166944	0.214172155	ENSDARG00000099902	CR352285.2		11	36983634	37008024	1
ENSDARG00000104922	147.1138275	0.628019877	0.213436961	2.942413885	0.003256643	0.217849026	ENSDARG00000104922	sstr1a	somatostatin receptor 1a [Source:ZFIN;Acc:ZDB-GENE-090429-1]	17	10091529	10093061	-1
ENSDARG00000102514	4.688122555	4.638692362	1.576531291	2.942340814	0.003257412	0.217849026	ENSDARG00000102514	BX323596.2		5	42282543	42283580	-1
ENSDARG00000093494	4.213749844	-4.511664322	1.533496688	-2.942076339	0.003260195	0.217849026	ENSDARG00000093494	si:ch211-217k17.9	si:ch211-217k17.9 [Source:ZFIN;Acc:ZDB-GENE-061207-21]	1	51757707	51765926	1
ENSDARG00000075625	550.6213392	0.382988837	0.130185427	2.941871811	0.003262349	0.217849026	ENSDARG00000075625	lrig1	leucine-rich repeats and immunoglobulin-like domains 1 [Source:ZFIN;Acc:ZDB-GENE-031113-23]	11	16195141	16261321	-1
ENSDARG00000090394	286.8679512	0.418068213	0.142299508	2.937945594	0.00330395	0.219665272	ENSDARG00000090394	timp4.1	TIMP metallopeptidase inhibitor 4, tandem duplicate 1 [Source:ZFIN;Acc:ZDB-GENE-100603-1]	11	666012	676529	1
ENSDARG00000105177	1941.232662	-0.255777075	0.087077311	-2.937356134	0.003310237	0.219665272	ENSDARG00000105177	ilf3b	interleukin enhancer binding factor 3b [Source:ZFIN;Acc:ZDB-GENE-030131-587]	3	13692708	13727858	1
ENSDARG00000093823	39.48123148	-1.18125364	0.402627188	-2.933864569	0.003347702	0.221459382	ENSDARG00000093823	si:ch211-102c2.8	si:ch211-102c2.8 [Source:ZFIN;Acc:ZDB-GENE-081104-98]	5	26165088	26183701	1
ENSDARG00000014378	106.3669412	0.641955701	0.218913584	2.932461701	0.003362864	0.22177148	ENSDARG00000014378	slc12a4	solute carrier family 12 (potassium/chloride transporter), member 4 [Source:ZFIN;Acc:ZDB-GENE-090218-27]	7	35011408	35042870	-1
ENSDARG00000075389	13.30184975	2.486654575	0.848537546	2.930518027	0.003383974	0.221997291	ENSDARG00000075389	si:ch211-281g13.4	si:ch211-281g13.4 [Source:ZFIN;Acc:ZDB-GENE-090311-16]	1	48901408	48913937	-1
ENSDARG00000098853	190.2450337	-0.529367357	0.180657751	-2.930222229	0.003387197	0.221997291	ENSDARG00000098853	ehd1a	EH-domain containing 1a [Source:ZFIN;Acc:ZDB-GENE-040426-2518]	14	46447388	46476820	-1
ENSDARG00000020417	503.3081955	0.421791721	0.144053068	2.928030112	0.00341117	0.222880604	ENSDARG00000020417	emx3	empty spiracles homeobox 3 [Source:ZFIN;Acc:ZDB-GENE-990415-53]	14	26065432	26078939	-1
ENSDARG00000021987	538.1138441	-0.481366035	0.16467328	-2.923158118	0.003465005	0.225703629	ENSDARG00000021987	plecb	plectin b [Source:ZFIN;Acc:ZDB-GENE-100917-2]	16	5352142	5597848	1
ENSDARG00000100473	608.0894013	-0.35275521	0.120760939	-2.921103579	0.003487938	0.22650267	ENSDARG00000100473	kndc1	kinase non-catalytic C-lobe domain containing 1 [Source:ZFIN;Acc:ZDB-GENE-170327-1]	13	50355636	50443485	-1
ENSDARG00000045519	560.1596708	0.418436294	0.14334511	2.919083146	0.003510626	0.227280907	ENSDARG00000045519	sfmbt2	Scm-like with four mbt domains 2 [Source:ZFIN;Acc:ZDB-GENE-041210-196]	4	25311776	25373594	1
ENSDARG00000008310	2558.28324	-0.305836864	0.104841463	-2.917136562	0.003532611	0.228009082	ENSDARG00000008310	ip6k2a	inositol hexakisphosphate kinase 2a [Source:ZFIN;Acc:ZDB-GENE-030131-760]	6	42411546	42420689	-1
ENSDARG00000099621	172.0684495	0.626569877	0.214900831	2.915623327	0.003549788	0.228423467	ENSDARG00000099621	si:ch211-69b22.5	si:ch211-69b22.5 [Source:ZFIN;Acc:ZDB-GENE-141216-348]	14	31731461	31748803	-1
ENSDARG00000096363	2.796766133	-4.930890937	1.692760196	-2.912929397	0.003580555	0.229707236	ENSDARG00000096363	BX927298.1		1	57424469	57437907	1
ENSDARG00000091888	25.27508	1.378083831	0.473536193	2.910197469	0.003612005	0.231026864	ENSDARG00000091888	si:dkeyp-69c1.9	si:dkeyp-69c1.9 [Source:ZFIN;Acc:ZDB-GENE-030131-1774]	21	22669648	22672646	-1
ENSDARG00000052705	11.17068886	-2.138198759	0.735007025	-2.909086152	0.00362487	0.23110562	ENSDARG00000052705	pkp1b	plakophilin 1b [Source:ZFIN;Acc:ZDB-GENE-030131-417]	6	54703198	54745934	1
ENSDARG00000002210	229.8810291	-0.61010753	0.209787748	-2.908213356	0.003635002	0.23110562	ENSDARG00000002210	stk25a	serine/threonine kinase 25a [Source:ZFIN;Acc:ZDB-GENE-041010-92]	6	27051027	27067150	-1
ENSDARG00000056934	470.7664262	0.550568756	0.189407872	2.906789192	0.003651592	0.231467326	ENSDARG00000056934	hepacama	hepatic and glial cell adhesion molecule a [Source:ZFIN;Acc:ZDB-GENE-050522-198]	15	22376071	22390241	1
ENSDARG00000091756	120.904156	-0.674758694	0.232217553	-2.905717872	0.003664117	0.231569988	ENSDARG00000091756	insm1a	insulinoma-associated 1a [Source:ZFIN;Acc:ZDB-GENE-040426-1810]	20	48675359	48677782	-1
ENSDARG00000038618	262.9876502	0.427137177	0.147086421	2.903987829	0.003684425	0.232023822	ENSDARG00000038618	cpt2	carnitine palmitoyltransferase 2 [Source:ZFIN;Acc:ZDB-GENE-030131-6719]	8	21105361	21110517	-1
ENSDARG00000086969	160.2841183	-0.629991273	0.216995399	-2.903247153	0.003693151	0.232023822	ENSDARG00000086969	CR774179.1		10	21796415	21799562	1
ENSDARG00000043148	6211.659957	0.326124514	0.112429387	2.900705265	0.003723239	0.232805566	ENSDARG00000043148	slc1a3b	solute carrier family 1 (glial high affinity glutamate transporter), member 3b [Source:ZFIN;Acc:ZDB-GENE-090708-3]	10	36611214	36648728	-1
ENSDARG00000016256	698.3358478	-0.396787082	0.136806852	-2.900345098	0.00372752	0.232805566	ENSDARG00000016256	nudt3a	nudix (nucleoside diphosphate linked moiety X)-type motif 3a [Source:ZFIN;Acc:ZDB-GENE-040426-792]	23	3768043	3778541	-1
ENSDARG00000059081	17.84164596	1.64617973	0.568041292	2.897993071	0.003755589	0.233814616	ENSDARG00000059081	PRSS35 (1 of many)	protease, serine 35 [Source:HGNC Symbol;Acc:HGNC:21387]	23	2507402	2509033	-1
ENSDARG00000003326	90.51517771	-0.702239518	0.242389779	-2.897149876	0.003765698	0.233814616	ENSDARG00000003326	cacng5a	calcium channel, voltage-dependent, gamma subunit 5a [Source:ZFIN;Acc:ZDB-GENE-120104-4]	6	19334829	19395601	1
ENSDARG00000020231	470.1111886	-0.403647993	0.139430418	-2.894977992	0.003791851	0.234752069	ENSDARG00000020231	mapre3a	microtubule-associated protein, RP/EB family, member 3a [Source:ZFIN;Acc:ZDB-GENE-050913-88]	17	36919696	36948975	-1
ENSDARG00000059093	236.8795138	-0.449544077	0.155461493	-2.891674764	0.003831944	0.236544569	ENSDARG00000059093	ank1a	ankyrin 1, erythrocytic a [Source:ZFIN;Acc:ZDB-GENE-041010-44]	5	68156722	68270435	-1
ENSDARG00000039335	3963.214934	0.327860806	0.113429892	2.89042686	0.00384719	0.236797358	ENSDARG00000039335	st6gal2a	ST6 beta-galactosamide alpha-2,6-sialyltranferase 2a [Source:ZFIN;Acc:ZDB-GENE-060322-4]	9	6031150	6149667	1
ENSDARG00000009702	34.01200343	1.575257657	0.545326607	2.888649916	0.003868996	0.237451214	ENSDARG00000009702	ascl1b	achaete-scute family bHLH transcription factor 1b [Source:ZFIN;Acc:ZDB-GENE-980526-174]	7	49423188	49441106	1
ENSDARG00000101098	12.81987564	2.054771429	0.711563898	2.887683642	0.0038809	0.237495414	ENSDARG00000101098	LAMP5	lysosomal associated membrane protein family member 5 [Source:HGNC Symbol;Acc:HGNC:16097]	KN150051.1	86	1598	-1
ENSDARG00000101423	14.97951322	1.772044799	0.614116524	2.885518837	0.003907691	0.238447739	ENSDARG00000101423	cyp2y3	cytochrome P450, family 2, subfamily Y, polypeptide 3 [Source:ZFIN;Acc:ZDB-GENE-050522-490]	15	98232	104338	-1
ENSDARG00000044672	15.21557145	-2.215346855	0.769142288	-2.880282219	0.003973193	0.241484273	ENSDARG00000044672	parapinopsinb	parapinopsin b [Source:ZFIN;Acc:ZDB-GENE-030616-134]	11	36515630	36526814	1
ENSDARG00000019060	1698.969173	0.366008187	0.127098227	2.879726918	0.003980198	0.241484273	ENSDARG00000019060	snx12	sorting nexin 12 [Source:ZFIN;Acc:ZDB-GENE-040426-787]	21	30434137	30450344	1
ENSDARG00000075666	905.3101592	-0.421633678	0.146571938	-2.876633028	0.004019427	0.243169629	ENSDARG00000075666	tsc22d3	TSC22 domain family, member 3 [Source:ZFIN;Acc:ZDB-GENE-040426-1433]	14	27700651	27703881	-1
ENSDARG00000093431	4.026598387	4.434402437	1.542226429	2.875325149	0.004036116	0.243485592	ENSDARG00000093431	BX119909.1	uncharacterized protein LOC100006122 [Source:RefSeq peptide;Acc:NP_001104719]	6	9009548	9015583	-1
ENSDARG00000058371	534.3463228	-3.062473583	1.066550186	-2.871382542	0.004086806	0.244917493	ENSDARG00000058371	krt5	keratin 5 [Source:ZFIN;Acc:ZDB-GENE-991110-23]	23	10238226	10242488	-1
ENSDARG00000090900	10.55811012	-2.329867896	0.811452494	-2.871231419	0.004088761	0.244917493	ENSDARG00000090900	apnl	actinoporin-like protein [Source:ZFIN;Acc:ZDB-GENE-030131-8907]	3	31123369	31128282	-1
ENSDARG00000100421	63.36149099	0.8022835	0.279464203	2.870791645	0.004094453	0.244917493	ENSDARG00000100421	znf1129	zinc finger protein 1129 [Source:ZFIN;Acc:ZDB-GENE-110914-95]	4	59753639	59767805	-1
ENSDARG00000091247	356.8920184	0.477512627	0.166613961	2.865982084	0.004157178	0.24797098	ENSDARG00000091247	fars2	phenylalanyl-tRNA synthetase 2, mitochondrial [Source:ZFIN;Acc:ZDB-GENE-070928-38]	24	2559543	2740765	-1
ENSDARG00000016154	579.864337	0.335713924	0.117227636	2.863777997	0.004186213	0.249003451	ENSDARG00000016154	zfp36l1a	zinc finger protein 36, C3H type-like 1a [Source:ZFIN;Acc:ZDB-GENE-030131-9860]	17	37845032	37848280	-1
ENSDARG00000028431	946.0338569	0.403768013	0.141162161	2.860313351	0.004232226	0.251037205	ENSDARG00000028431	adnp2b	ADNP homeobox 2b [Source:ZFIN;Acc:ZDB-GENE-030131-5930]	19	21201401	21208150	1
ENSDARG00000100424	232.3593032	-0.481466906	0.168710557	-2.853804267	0.004319914	0.254926452	ENSDARG00000100424	PCDHGC3 (1 of many)	si:ch73-233f7.8 [Source:ZFIN;Acc:ZDB-GENE-141215-62]	14	2428158	2430566	-1
ENSDARG00000052734	210.160359	0.602477984	0.211169796	2.853049995	0.004330181	0.254926452	ENSDARG00000052734	hmgcra	3-hydroxy-3-methylglutaryl-CoA reductase a [Source:ZFIN;Acc:ZDB-GENE-040401-2]	5	50326153	50346118	-1
ENSDARG00000028228	12483.53111	0.231622827	0.081212341	2.852064409	0.00434363	0.254926452	ENSDARG00000028228	zbtb18	zinc finger and BTB domain containing 18 [Source:ZFIN;Acc:ZDB-GENE-050419-73]	13	11303655	11312559	1
ENSDARG00000029105	124.6223343	-0.562561827	0.197258294	-2.851904555	0.004345815	0.254926452	ENSDARG00000029105	ftr51	finTRIM family, member 51 [Source:ZFIN;Acc:ZDB-GENE-081104-54]	4	74899854	74907791	-1
ENSDARG00000100904	6.355565229	4.139946801	1.456004967	2.843360356	0.004464057	0.260089993	ENSDARG00000100904	CABZ01109021.1		KN149855.1	17113	19974	1
ENSDARG00000079788	400.0936341	-0.376384948	0.132385583	-2.843096203	0.004467758	0.260089993	ENSDARG00000079788	fam171a1	family with sequence similarity 171, member A1 [Source:ZFIN;Acc:ZDB-GENE-061208-1]	16	28612534	28640166	1
ENSDARG00000017676	241.6111773	0.488776425	0.171929134	2.842894698	0.004470584	0.260089993	ENSDARG00000017676	mmp2	matrix metallopeptidase 2 [Source:ZFIN;Acc:ZDB-GENE-030131-9123]	7	35138573	35161424	-1
ENSDARG00000105744	802.6229816	0.311374004	0.109612341	2.840683825	0.004501692	0.261184233	ENSDARG00000105744	CABZ01062511.1		4	72799489	72812365	1
ENSDARG00000077295	740.4369222	-0.367969735	0.129625604	-2.838711834	0.004529604	0.261454169	ENSDARG00000077295	akap6	A kinase (PRKA) anchor protein 6 [Source:ZFIN;Acc:ZDB-GENE-120207-2]	17	8831194	9109995	1
ENSDARG00000052695	3162.511284	0.245394222	0.086496571	2.837039879	0.004553392	0.261454169	ENSDARG00000052695	nr2f1a	nuclear receptor subfamily 2, group F, member 1a [Source:ZFIN;Acc:ZDB-GENE-980526-115]	5	49093202	49100038	1
ENSDARG00000002295	12.87892386	-1.839405841	0.648463957	-2.836558335	0.004560265	0.261454169	ENSDARG00000002295	si:dkey-21p1.3	si:dkey-21p1.3 [Source:ZFIN;Acc:ZDB-GENE-081105-162]	8	14816411	14845987	1
ENSDARG00000090213	279.491941	0.439314216	0.154967219	2.834884808	0.004584221	0.261454169	ENSDARG00000090213	rheb	Ras homolog enriched in brain [Source:ZFIN;Acc:ZDB-GENE-040426-1690]	24	41453395	41456718	-1
ENSDARG00000071065	394.7549722	0.378990112	0.133708505	2.834450293	0.00459046	0.261454169	ENSDARG00000071065	g6pd	glucose-6-phosphate dehydrogenase [Source:ZFIN;Acc:ZDB-GENE-070508-4]	23	14088837	14121821	-1
ENSDARG00000036329	165.3805038	-0.66149207	0.233381937	-2.834375605	0.004591533	0.261454169	ENSDARG00000036329	ndufa1	NADH dehydrogenase (ubiquinone) 1 alpha subcomplex, 1 [Source:ZFIN;Acc:ZDB-GENE-040625-168]	14	33073666	33075125	1
ENSDARG00000104664	1836.95181	0.336736172	0.118807269	2.834306129	0.004592531	0.261454169	ENSDARG00000104664	dclk1b	doublecortin-like kinase 1b [Source:ZFIN;Acc:ZDB-GENE-080516-7]	15	32963413	33033289	1
ENSDARG00000086374	71.63862599	3.142805364	1.11111817	2.828506858	0.00467657	0.265350063	ENSDARG00000086374	isg15	ISG15 ubiquitin-like modifier [Source:ZFIN;Acc:ZDB-GENE-021211-1]	5	19608232	19609484	1
ENSDARG00000079248	1150.214674	0.322570096	0.11406842	2.827865025	0.004685956	0.265350063	ENSDARG00000079248	mn1b	meningioma 1b [Source:ZFIN;Acc:ZDB-GENE-080917-23]	5	65997251	66023374	-1
ENSDARG00000076945	74.74294025	-2.819401417	1.000988367	-2.816617565	0.004853228	0.274091198	ENSDARG00000076945	dsg2.1	desmoglein 2, tandem duplicate 1 [Source:ZFIN;Acc:ZDB-GENE-030131-7531]	20	7337748	7360774	1
ENSDARG00000036036	1608.243003	0.269634454	0.095817152	2.814052075	0.00489213	0.275555401	ENSDARG00000036036	mdka	midkine a [Source:ZFIN;Acc:ZDB-GENE-990621-1]	7	38895202	38906940	1
ENSDARG00000011929	566.8588774	-0.413185972	0.14689779	-2.812744649	0.004912064	0.275901075	ENSDARG00000011929	plp1b	proteolipid protein 1b [Source:ZFIN;Acc:ZDB-GENE-030710-6]	5	22764321	22776298	-1
ENSDARG00000097653	7.854435988	2.50584545	0.891142306	2.81194758	0.004924253	0.275901075	ENSDARG00000097653	CU019657.1		15	36500175	36511774	-1
ENSDARG00000040640	112.4132245	-0.607796025	0.216356573	-2.809233001	0.004965969	0.277506198	ENSDARG00000040640	si:ch73-44m9.3	si:ch73-44m9.3 [Source:ZFIN;Acc:ZDB-GENE-081104-290]	22	7729316	7748986	-1
ENSDARG00000061852	15.33933523	1.581011652	0.56404185	2.803004159	0.005062902	0.282180358	ENSDARG00000061852	olfml3a	olfactomedin-like 3a [Source:ZFIN;Acc:ZDB-GENE-060825-31]	23	24862664	24871045	1
ENSDARG00000060626	273.917377	0.430763256	0.154140545	2.79461355	0.005196179	0.288850416	ENSDARG00000060626	dgkaa	diacylglycerol kinase, alpha a [Source:ZFIN;Acc:ZDB-GENE-060616-305]	23	32312807	32378161	-1
ENSDARG00000102393	5.09844284	-3.911744934	1.40350027	-2.787135148	0.00531763	0.294809628	ENSDARG00000102393	arl3l1	ADP-ribosylation factor-like 3, like 1 [Source:ZFIN;Acc:ZDB-GENE-040426-1649]	21	33138180	33152440	1
ENSDARG00000007195	4091.998462	0.342317632	0.122874569	2.785911142	0.00533775	0.294809628	ENSDARG00000007195	grm2b	glutamate receptor, metabotropic 2b [Source:ZFIN;Acc:ZDB-GENE-060201-5]	11	35896293	35954668	1
ENSDARG00000103057	812.6680271	-0.366473258	0.131566072	-2.785469322	0.00534503	0.294809628	ENSDARG00000103057	zfhx3	zinc finger homeobox 3 [Source:ZFIN;Acc:ZDB-GENE-030131-7577]	7	67980241	68138801	-1
ENSDARG00000062956	4304.119129	0.338052204	0.121428439	2.78396237	0.005369926	0.295415509	ENSDARG00000062956	dagla	diacylglycerol lipase, alpha [Source:ZFIN;Acc:ZDB-GENE-070619-1]	7	13130132	13234505	1
ENSDARG00000030367	388.399636	0.385524253	0.138635706	2.780843874	0.00542178	0.297497438	ENSDARG00000030367	metrn	meteorin, glial cell differentiation regulator [Source:ZFIN;Acc:ZDB-GENE-050102-1]	24	38053721	38068096	-1
ENSDARG00000038348	200.4213177	0.531234916	0.191178038	2.778744471	0.005456943	0.298655134	ENSDARG00000038348	pigh	phosphatidylinositol glycan anchor biosynthesis, class H [Source:ZFIN;Acc:ZDB-GENE-040718-303]	20	28500620	28505377	-1
ENSDARG00000038995	238.7474272	0.442108503	0.159599281	2.770115878	0.005603635	0.305895103	ENSDARG00000038995	tsnax	translin-associated factor X [Source:ZFIN;Acc:ZDB-GENE-050913-80]	13	48862684	48878999	-1
ENSDARG00000055123	49.24891213	-0.960601928	0.346996184	-2.768335715	0.005634338	0.306782502	ENSDARG00000055123	kcnk2a	potassium channel, subfamily K, member 2a [Source:ZFIN;Acc:ZDB-GENE-061226-2]	17	32709531	32745992	-1
ENSDARG00000076624	326.1239908	-0.402067757	0.145416283	-2.764943167	0.005693271	0.308213788	ENSDARG00000076624	ptprb	protein tyrosine phosphatase, receptor type, b [Source:ZFIN;Acc:ZDB-GENE-101108-3]	4	72814552	72914132	-1
ENSDARG00000069133	356.4609582	0.392274803	0.141930494	2.763851467	0.005712354	0.308213788	ENSDARG00000069133	mstnb	myostatin b [Source:ZFIN;Acc:ZDB-GENE-990415-165]	9	41137549	41141350	1
ENSDARG00000069043	5.860664531	-3.022724253	1.093774213	-2.763572423	0.00571724	0.308213788	ENSDARG00000069043	hsd11b1lb	hydroxysteroid (11-beta) dehydrogenase 1-like b [Source:ZFIN;Acc:ZDB-GENE-101130-4]	2	53729740	53753878	-1
ENSDARG00000042690	1178.852435	0.388313982	0.140515786	2.763490086	0.005718683	0.308213788	ENSDARG00000042690	s1pr1	sphingosine-1-phosphate receptor 1 [Source:ZFIN;Acc:ZDB-GENE-001228-2]	22	16012225	16015973	-1
ENSDARG00000093054	7.603451788	-6.372016283	2.309387529	-2.759180173	0.005794658	0.311517864	ENSDARG00000093054	BX548073.8		5	41722694	41744288	1
ENSDARG00000076182	48.47268824	4.180065481	1.515945386	2.757398465	0.00582633	0.312429615	ENSDARG00000076182	stat1b	signal transducer and activator of transcription 1b [Source:ZFIN;Acc:ZDB-GENE-030616-23]	9	41417180	41445410	1
ENSDARG00000032103	1211.352813	-0.403824283	0.146727184	-2.752211775	0.005919423	0.316472024	ENSDARG00000032103	mapk6	mitogen-activated protein kinase 6 [Source:ZFIN;Acc:ZDB-GENE-050420-7]	18	39191489	39207433	-1
ENSDARG00000030215	17.2665221	1.430454827	0.519886572	2.751474848	0.005932758	0.316472024	ENSDARG00000030215	matn1	matrilin 1 [Source:ZFIN;Acc:ZDB-GENE-050307-3]	19	43718982	43742683	1
ENSDARG00000079712	1678.843586	0.254941249	0.092681607	2.750721078	0.005946425	0.316472024	ENSDARG00000079712	gal3st4	galactose-3-O-sulfotransferase 4 [Source:ZFIN;Acc:ZDB-GENE-080408-1]	7	26122558	26137279	-1
ENSDARG00000070971	940.2785614	-0.404485018	0.147137779	-2.749022175	0.005977334	0.31732173	ENSDARG00000070971	furinb	furin (paired basic amino acid cleaving enzyme) b [Source:ZFIN;Acc:ZDB-GENE-040901-2]	25	8678922	8839849	-1
ENSDARG00000095788	18.42290483	-1.395570979	0.508109908	-2.746592731	0.006021786	0.318884353	ENSDARG00000095788	ghrhrl	growth hormone releasing hormone receptor, like [Source:ZFIN;Acc:ZDB-GENE-090211-1]	23	40180540	40234063	1
ENSDARG00000075785	25.00395145	3.396275306	1.237702358	2.744016189	0.006069254	0.319087785	ENSDARG00000075785	HERC5	si:ch73-190m4.1 [Source:ZFIN;Acc:ZDB-GENE-090311-56]	1	49970042	49994129	1
ENSDARG00000092987	89.3978739	-0.739275028	0.269461159	-2.743530939	0.006078232	0.319087785	ENSDARG00000092987	zmat4a	zinc finger, matrin-type 4a [Source:ZFIN;Acc:ZDB-GENE-081104-333]	5	26983292	27147708	1
ENSDARG00000104439	553.6427313	0.314449286	0.114626932	2.743240895	0.006083604	0.319087785	ENSDARG00000104439	cldnd1a	claudin domain containing 1a [Source:ZFIN;Acc:ZDB-GENE-030131-7568]	7	73895616	73897773	-1
ENSDARG00000035132	224.8761266	0.457072688	0.166624754	2.743125962	0.006085734	0.319087785	ENSDARG00000035132	rgs3b	regulator of G-protein signaling 3b [Source:ZFIN;Acc:ZDB-GENE-060531-24]	5	63068017	63183156	1
ENSDARG00000045832	707.3198691	-0.343800869	0.125498257	-2.739487194	0.006153511	0.321224299	ENSDARG00000045832	cart2	cocaine- and amphetamine-regulated transcript 2 [Source:ZFIN;Acc:ZDB-GENE-050417-23]	25	19343969	19345470	-1
ENSDARG00000021855	595.1193005	-0.314767856	0.114907508	-2.739314964	0.006156736	0.321224299	ENSDARG00000021855	arnt	aryl hydrocarbon receptor nuclear translocator [Source:ZFIN;Acc:ZDB-GENE-060126-7]	16	4733653	4780989	-1
ENSDARG00000076251	12.32854688	1.974203426	0.721144115	2.737599026	0.006188948	0.322113529	ENSDARG00000076251	irf3	interferon regulatory factor 3 [Source:ZFIN;Acc:ZDB-GENE-071120-7]	12	4545360	4563225	-1
ENSDARG00000104950	2.349301807	4.676430992	1.708965759	2.73641	0.006211358	0.322489471	ENSDARG00000104950	si:ch211-198c1.4	si:ch211-198c1.4 [Source:ZFIN;Acc:ZDB-GENE-141211-3]	24	41194849	41197926	-1
ENSDARG00000069627	12.65088113	1.809900109	0.661628126	2.735524742	0.00622809	0.322569512	ENSDARG00000069627	si:ch211-255g12.8	si:ch211-255g12.8 [Source:ZFIN;Acc:ZDB-GENE-081104-39]	8	6836581	6854095	-1
ENSDARG00000043237	444.2378074	0.522699814	0.191241404	2.733193768	0.006272342	0.323862713	ENSDARG00000043237	nfil3-2	nuclear factor, interleukin 3 regulated, member 2 [Source:ZFIN;Acc:ZDB-GENE-110929-1]	3	13933319	13935340	-1
ENSDARG00000100515	92.35039415	-0.800132753	0.292809507	-2.732605106	0.006283562	0.323862713	ENSDARG00000100515	dusp1	dual specificity phosphatase 1 [Source:ZFIN;Acc:ZDB-GENE-040426-2018]	14	15454690	15458085	-1
ENSDARG00000025436	34.92003973	-1.246651325	0.457244776	-2.726441918	0.006402122	0.329174476	ENSDARG00000025436	msrb1a	methionine sulfoxide reductase B1a [Source:ZFIN;Acc:ZDB-GENE-030411-3]	3	18648691	18655554	-1
ENSDARG00000034504	1192.505185	-0.261900005	0.096124119	-2.724602388	0.006437897	0.329524115	ENSDARG00000034504	lmo1	LIM domain only 1 [Source:ZFIN;Acc:ZDB-GENE-021115-6]	7	27838171	27877117	-1
ENSDARG00000070651	215.6933238	-0.463765206	0.170220508	-2.72449667	0.006439958	0.329524115	ENSDARG00000070651	prkcdb	protein kinase C, delta b [Source:ZFIN;Acc:ZDB-GENE-111129-1]	11	18182724	18222131	-1
ENSDARG00000075825	13.16188049	1.664696093	0.611651484	2.721641549	0.006495856	0.330173609	ENSDARG00000075825	dlec1	deleted in lung and esophageal cancer 1 [Source:ZFIN;Acc:ZDB-GENE-091204-65]	24	20186198	20225192	-1
ENSDARG00000104125	36.46620882	0.961824547	0.353415235	2.721514106	0.006498361	0.330173609	ENSDARG00000104125	ttc6	tetratricopeptide repeat domain 6 [Source:ZFIN;Acc:ZDB-GENE-090429-2]	17	10102342	10159610	-1
ENSDARG00000078551	34.30930932	-1.040171811	0.382210034	-2.721466519	0.006499297	0.330173609	ENSDARG00000078551	zgc:171242	zgc:171242 [Source:ZFIN;Acc:ZDB-GENE-071004-79]	5	12015185	12017151	1
ENSDARG00000006125	1327.384295	-0.29951605	0.110134917	-2.719537624	0.006537326	0.331312917	ENSDARG00000006125	csnk1db	casein kinase 1, delta b [Source:ZFIN;Acc:ZDB-GENE-040426-2385]	12	33219521	33235804	1
ENSDARG00000028889	253.4311257	0.422449953	0.155396138	2.718535724	0.006557157	0.331526759	ENSDARG00000028889	ndufb10	NADH dehydrogenase (ubiquinone) 1 beta subcomplex, 10 [Source:ZFIN;Acc:ZDB-GENE-040426-1691]	3	18255396	18261228	-1
ENSDARG00000013784	259.0524776	-0.532920094	0.196280275	-2.715097547	0.006625625	0.333870032	ENSDARG00000013784	zgc:77158	zgc:77158 [Source:ZFIN;Acc:ZDB-GENE-040426-1799]	25	16784590	16845233	1
ENSDARG00000070583	4164.537871	0.270032951	0.099473141	2.714631787	0.00663495	0.333870032	ENSDARG00000070583	itpk1b	inositol-tetrakisphosphate 1-kinase b [Source:ZFIN;Acc:ZDB-GENE-131126-72]	17	43303227	43409501	-1
ENSDARG00000100943	6.265332949	-2.791225871	1.03142366	-2.706187555	0.006806059	0.341670621	ENSDARG00000100943	5S_rRNA	5S ribosomal RNA [Source:RFAM;Acc:RF00001]	7	53371390	53371526	-1
ENSDARG00000045414	553.6862532	0.389203143	0.143903924	2.7046041	0.006838584	0.342493699	ENSDARG00000045414	elovl2	ELOVL fatty acid elongase 2 [Source:ZFIN;Acc:ZDB-GENE-060421-5612]	24	8720886	8747439	-1
ENSDARG00000102185	549.893679	-0.342940018	0.12691525	-2.702118296	0.006889924	0.344253046	ENSDARG00000102185	si:ch211-199f5.1	si:ch211-199f5.1 [Source:ZFIN;Acc:ZDB-GENE-120215-215]	9	54166770	54183271	1
ENSDARG00000008034	515.8159927	0.380292094	0.140898934	2.699041666	0.006953947	0.346636298	ENSDARG00000008034	skib	v-ski avian sarcoma viral oncogene homolog b [Source:ZFIN;Acc:ZDB-GENE-990715-10]	11	25545105	25592096	-1
ENSDARG00000074255	365.1660309	0.371911742	0.137925554	2.69646727	0.007007928	0.347805478	ENSDARG00000074255	micu3b	mitochondrial calcium uptake family, member 3b [Source:ZFIN;Acc:ZDB-GENE-120813-5]	14	30113177	30150277	-1
ENSDARG00000099639	12.16960934	-1.873876857	0.694965064	-2.696361235	0.00701016	0.347805478	ENSDARG00000099639	trim35-19	tripartite motif containing 35-19 [Source:ZFIN;Acc:ZDB-GENE-070424-178]	3	8144752	8149897	-1
ENSDARG00000099499	555.7104415	0.339713088	0.126143959	2.693058711	0.00707998	0.349725162	ENSDARG00000099499	ndufa4l	NADH dehydrogenase (ubiquinone) 1 alpha subcomplex 4, like [Source:ZFIN;Acc:ZDB-GENE-040426-2756]	3	20800536	20807436	-1
ENSDARG00000098537	10.05101756	2.375335772	0.882423357	2.691832386	0.007106065	0.349725162	ENSDARG00000098537	BX322541.1		5	61626050	61644616	-1
ENSDARG00000098204	720.4175375	3.683336259	1.368456303	2.691599471	0.007111029	0.349725162	ENSDARG00000098204	CU984600.2		9	561485	582765	1
ENSDARG00000038398	23.91606863	-1.176702586	0.437215285	-2.691357389	0.007116192	0.349725162	ENSDARG00000038398	PMM1	phosphomannomutase 1 [Source:HGNC Symbol;Acc:HGNC:9114]	3	4123842	4135425	1
ENSDARG00000029019	60.80741602	-0.815607403	0.303126013	-2.69065461	0.007131198	0.349725162	ENSDARG00000029019	epb41b	erythrocyte membrane protein band 4.1b [Source:ZFIN;Acc:ZDB-GENE-030130-1]	16	26576173	26614727	1
ENSDARG00000092003	98.19915706	0.658721533	0.245105787	2.687498899	0.007198934	0.35166345	ENSDARG00000092003	ccs	copper chaperone for superoxide dismutase [Source:ZFIN;Acc:ZDB-GENE-050417-322]	7	6757131	6778582	1
ENSDARG00000038577	143.7624052	-0.551425926	0.205199206	-2.687271243	0.007203843	0.35166345	ENSDARG00000038577	cox6c	cytochrome c oxidase subunit VIc [Source:ZFIN;Acc:ZDB-GENE-040724-95]	6	52235442	52241530	1
ENSDARG00000078204	40.33461249	0.979269049	0.364738858	2.684849797	0.007256241	0.353408884	ENSDARG00000078204	BX072576.1		16	40513348	40514343	1
ENSDARG00000017602	151.0869948	-0.510714285	0.190477437	-2.681232451	0.007335154	0.35643479	ENSDARG00000017602	ccng2	cyclin G2 [Source:ZFIN;Acc:ZDB-GENE-021016-1]	21	5693389	5700700	1
ENSDARG00000007560	53.57595228	0.810790127	0.302737058	2.678199135	0.00740192	0.358857912	ENSDARG00000007560	sema3bl	sema domain, immunoglobulin domain (Ig), short basic domain, secreted, (semaphorin) 3bl [Source:ZFIN;Acc:ZDB-GENE-030131-2956]	8	26502874	26554824	1
ENSDARG00000102171	819.2398621	-0.340255603	0.127356711	-2.671673916	0.007547395	0.364380951	ENSDARG00000102171	fnip1	folliculin interacting protein 1 [Source:ZFIN;Acc:ZDB-GENE-030131-3586]	21	45468201	45510900	1
ENSDARG00000040815	56.75347684	0.804222631	0.301134562	2.670642072	0.007570633	0.364380951	ENSDARG00000040815	tsku	tsukushi small leucine rich proteoglycan homolog (Xenopus laevis) [Source:ZFIN;Acc:ZDB-GENE-030131-4683]	15	29410404	29421144	-1
ENSDARG00000063031	1552.618497	-0.363371098	0.136065234	-2.670565332	0.007572363	0.364380951	ENSDARG00000063031	rad54l2	RAD54-like 2 (S. cerevisiae) [Source:ZFIN;Acc:ZDB-GENE-030131-3097]	22	10577181	10609340	1
ENSDARG00000015156	86.11213626	0.627929228	0.23521365	2.669612194	0.00759389	0.364380951	ENSDARG00000015156	fbln2	fibulin 2 [Source:ZFIN;Acc:ZDB-GENE-060711-1]	11	27027181	27136558	1
ENSDARG00000033832	3.910310039	4.38859919	1.644119771	2.669269762	0.007601637	0.364380951	ENSDARG00000033832	ampd1	adenosine monophosphate deaminase 1 (isoform M) [Source:ZFIN;Acc:ZDB-GENE-040426-1906]	8	11042866	11074353	-1
ENSDARG00000018744	7.562117277	2.486826562	0.932045724	2.668137944	0.007627294	0.364787338	ENSDARG00000018744	prl2	prolactin 2 [Source:ZFIN;Acc:ZDB-GENE-041210-160]	4	14344951	14350056	1
ENSDARG00000012504	12.08356775	-2.117674582	0.794184188	-2.666477895	0.007665065	0.365769998	ENSDARG00000012504	rlbp1a	retinaldehyde binding protein 1a [Source:ZFIN;Acc:ZDB-GENE-040426-1662]	7	13620944	13638474	-1
ENSDARG00000055514	3.626077622	-4.282251016	1.60806105	-2.662990324	0.007744964	0.368200344	ENSDARG00000055514	icn2	ictacalcin 2 [Source:ZFIN;Acc:ZDB-GENE-070822-9]	16	23572019	23576061	1
ENSDARG00000025338	177.5199036	0.546922937	0.20539837	2.662742344	0.007750674	0.368200344	ENSDARG00000025338	hagh	hydroxyacylglutathione hydrolase [Source:ZFIN;Acc:ZDB-GENE-030131-8921]	3	18624771	18642794	-1
ENSDARG00000078322	61.26940077	0.827688645	0.311285706	2.658935601	0.007838794	0.371555359	ENSDARG00000078322	col12a1a	collagen, type XII, alpha 1a [Source:ZFIN;Acc:ZDB-GENE-090728-1]	17	49685590	49879081	-1
ENSDARG00000071212	35.34191853	-1.078465262	0.405817673	-2.657511816	0.007871983	0.371955311	ENSDARG00000071212	p3h1	prolyl 3-hydroxylase 1 [Source:ZFIN;Acc:ZDB-GENE-031010-35]	11	38813659	38843299	-1
ENSDARG00000051861	31.33345784	-2.775071711	1.044409745	-2.65707183	0.007882265	0.371955311	ENSDARG00000051861	pkp3a	plakophilin 3a [Source:ZFIN;Acc:ZDB-GENE-060512-114]	25	22053723	22094185	-1
ENSDARG00000018587	13.93971198	2.026990354	0.764428164	2.65164269	0.008010126	0.377150829	ENSDARG00000018587	zgc:152658	zgc:152658 [Source:ZFIN;Acc:ZDB-GENE-060929-68]	1	39422425	39428709	1
ENSDARG00000070864	82.82432123	-0.692085607	0.261212365	-2.64951319	0.008060783	0.378696279	ENSDARG00000070864	bcl6a	B-cell CLL/lymphoma 6a (zinc finger protein 51) [Source:ZFIN;Acc:ZDB-GENE-040426-1696]	6	28225926	28232031	-1
ENSDARG00000087762	609.1365299	0.414427736	0.156809782	2.642869152	0.00822068	0.385147793	ENSDARG00000087762	rab27b	RAB27B, member RAS oncogene family [Source:ZFIN;Acc:ZDB-GENE-120215-85]	21	1504774	1552774	1
ENSDARG00000004692	337.2451488	-0.37086903	0.140358135	-2.642305199	0.008234382	0.385147793	ENSDARG00000004692	nabp1a	nucleic acid binding protein 1a [Source:ZFIN;Acc:ZDB-GENE-041212-71]	9	24403791	24407498	-1
ENSDARG00000042496	64.65389893	0.859981798	0.325968709	2.638234202	0.0083339	0.388945876	ENSDARG00000042496	parp12a	poly (ADP-ribose) polymerase family, member 12a [Source:ZFIN;Acc:ZDB-GENE-050419-6]	18	12870408	12889298	-1
ENSDARG00000097000	2.201548723	4.580320489	1.737265604	2.636511354	0.00837634	0.389398209	ENSDARG00000097000	BX890558.1		6	27630126	27632738	-1
ENSDARG00000071543	3.675113751	4.274134098	1.621230253	2.636352295	0.008380268	0.389398209	ENSDARG00000071543	si:dkey-42i9.7	si:dkey-42i9.7 [Source:ZFIN;Acc:ZDB-GENE-050208-731]	22	10545378	10550512	-1
ENSDARG00000044212	1723.233075	-0.332854129	0.126389741	-2.633553363	0.008449656	0.391765149	ENSDARG00000044212	CR735126.1		19	37955768	37979726	1
ENSDARG00000013295	1620.604495	0.324670236	0.123411232	2.63079973	0.008518422	0.393814627	ENSDARG00000013295	slc2a3a	solute carrier family 2 (facilitated glucose transporter), member 3a [Source:ZFIN;Acc:ZDB-GENE-040718-390]	19	9766283	9793605	-1
ENSDARG00000062096	215.7812392	0.433657166	0.164891502	2.629954605	0.008539627	0.393814627	ENSDARG00000062096	pm20d1.2	peptidase M20 domain containing 1, tandem duplicate 2 [Source:ZFIN;Acc:ZDB-GENE-061013-637]	23	18067448	18091603	-1
ENSDARG00000038557	26.32175154	1.103034599	0.419474661	2.629561932	0.008549496	0.393814627	ENSDARG00000038557	anks3	ankyrin repeat and sterile alpha motif domain containing 3 [Source:ZFIN;Acc:ZDB-GENE-080204-51]	24	37677118	37798123	-1
ENSDARG00000097211	26.59605303	1.278574744	0.487616027	2.622093355	0.008739149	0.401679278	ENSDARG00000097211	CR381647.1		23	17856165	17856701	1
ENSDARG00000104773	2153.10411	-0.309438811	0.118216571	-2.617558679	0.008856126	0.404240023	ENSDARG00000104773	junbb	jun B proto-oncogene b [Source:ZFIN;Acc:ZDB-GENE-040426-2666]	3	7768815	7770219	-1
ENSDARG00000105372	6.363450541	-2.511873379	0.960164129	-2.616087505	0.008894376	0.404240023	ENSDARG00000105372	si:ch211-220f21.1	si:ch211-220f21.1 [Source:ZFIN;Acc:ZDB-GENE-160113-32]	7	5991924	6070587	-1
ENSDARG00000062058	111.8894248	0.58908596	0.22519217	2.615925585	0.008898595	0.404240023	ENSDARG00000062058	slc12a7b	solute carrier family 12 (potassium/chloride transporter), member 7b [Source:ZFIN;Acc:ZDB-GENE-030829-61]	24	39890801	39997944	-1
ENSDARG00000102750	7.690839465	-2.567690948	0.981595567	-2.615833886	0.008900985	0.404240023	ENSDARG00000102750	cdh1	cadherin 1, type 1, E-cadherin (epithelial) [Source:ZFIN;Acc:ZDB-GENE-010606-1]	7	52788342	52847585	-1
ENSDARG00000053254	9.670231957	-2.12231702	0.811358145	-2.615758568	0.008902948	0.404240023	ENSDARG00000053254	mylpfa	myosin light chain, phosphorylatable, fast skeletal muscle a [Source:ZFIN;Acc:ZDB-GENE-990712-15]	3	32681334	32686893	-1
ENSDARG00000100223	14.31306723	-1.692222969	0.646992089	-2.615523432	0.008909081	0.404240023	ENSDARG00000100223	si:zfos-1011f11.1	si:zfos-1011f11.1 [Source:ZFIN;Acc:ZDB-GENE-080229-4]	1	65691	72103	-1
ENSDARG00000069339	1114.733971	0.388661997	0.14865274	2.614563299	0.00893416	0.404513638	ENSDARG00000069339	tbc1d24	TBC1 domain family, member 24 [Source:ZFIN;Acc:ZDB-GENE-050809-65]	24	39237329	39263112	1
ENSDARG00000056774	1665.002961	0.388581157	0.148849985	2.610555564	0.009039529	0.407756486	ENSDARG00000056774	gpr37l1b	G protein-coupled receptor 37 like 1b [Source:ZFIN;Acc:ZDB-GENE-081104-324]	8	21233178	21236218	-1
ENSDARG00000099137	92.87950865	0.648748334	0.248526458	2.610379354	0.009044187	0.407756486	ENSDARG00000099137	LTBP4	latent transforming growth factor beta binding protein 4 [Source:HGNC Symbol;Acc:HGNC:6717]	18	49006648	49121605	-1
ENSDARG00000061260	75.4778384	-0.744244735	0.28581439	-2.603944242	0.009215775	0.414612242	ENSDARG00000061260	si:dkey-202e22.2	si:dkey-202e22.2 [Source:ZFIN;Acc:ZDB-GENE-141215-27]	11	34498635	34517629	1
ENSDARG00000041607	84.22024436	-0.729296295	0.281188054	-2.593624742	0.009497008	0.42447373	ENSDARG00000041607	eif4ebp3l	eukaryotic translation initiation factor 4E binding protein 3, like [Source:ZFIN;Acc:ZDB-GENE-030826-26]	14	6666141	6680922	-1
ENSDARG00000097615	99.06631889	-0.610281919	0.235309893	-2.593524271	0.009499783	0.42447373	ENSDARG00000097615	si:ch211-108d22.2	si:ch211-108d22.2 [Source:ZFIN;Acc:ZDB-GENE-131127-97]	3	14007244	14039176	1
ENSDARG00000099720	572.7782476	0.311253145	0.120024962	2.593236775	0.009507729	0.42447373	ENSDARG00000099720	evlb	Enah/Vasp-like b [Source:ZFIN;Acc:ZDB-GENE-040426-1804]	20	54646858	54661063	-1
ENSDARG00000007774	433.4686559	0.394340255	0.152083426	2.592920643	0.009516473	0.42447373	ENSDARG00000007774	vash2	vasohibin 2 [Source:ZFIN;Acc:ZDB-GENE-041014-355]	20	37963292	38013643	1
ENSDARG00000054420	33.85701127	0.989860672	0.381893131	2.591983441	0.009542436	0.42447373	ENSDARG00000054420	rpe65c	retinal pigment epithelium-specific protein 65c [Source:ZFIN;Acc:ZDB-GENE-081104-505]	8	16666394	16676543	-1
ENSDARG00000052057	31.25696954	1.232369454	0.47553665	2.591534119	0.009554907	0.42447373	ENSDARG00000052057	pcolceb	procollagen C-endopeptidase enhancer b [Source:ZFIN;Acc:ZDB-GENE-080722-44]	7	50574072	50598426	1
ENSDARG00000079387	8.330974871	2.004080233	0.773668517	2.590360326	0.009587552	0.424955495	ENSDARG00000079387	si:ch211-102c2.4	si:ch211-102c2.4 [Source:ZFIN;Acc:ZDB-GENE-030131-8862]	5	26231851	26234554	-1
ENSDARG00000037421	6769.80864	0.278423274	0.107511511	2.589706639	0.009605775	0.424955495	ENSDARG00000037421	egr1	early growth response 1 [Source:ZFIN;Acc:ZDB-GENE-980526-320]	14	21035277	21039140	-1
ENSDARG00000056896	11.01801329	1.786192206	0.690350017	2.587371856	0.009671116	0.426185458	ENSDARG00000056896	ttc12	tetratricopeptide repeat domain 12 [Source:ZFIN;Acc:ZDB-GENE-071016-4]	15	22011376	22049337	1
ENSDARG00000011245	8.32476993	-2.462152543	0.951637748	-2.587279191	0.009673717	0.426185458	ENSDARG00000011245	esrp1	epithelial splicing regulatory protein 1 [Source:ZFIN;Acc:ZDB-GENE-070112-1732]	16	26769430	26803277	-1
ENSDARG00000056739	6.548497642	2.456205842	0.951024205	2.582695402	0.009803183	0.430995017	ENSDARG00000056739	tas1r1	taste receptor, type 1, member 1 [Source:ZFIN;Acc:ZDB-GENE-060208-2]	23	21498196	21513503	1
ENSDARG00000077425	367.1262474	-0.412251508	0.159683408	-2.581680294	0.009832062	0.431371564	ENSDARG00000077425	nacc2	NACC family member 2 [Source:ZFIN;Acc:ZDB-GENE-170109-1]	5	63636359	63642446	1
ENSDARG00000017425	22.82253578	1.154061257	0.447189577	2.580698022	0.009860079	0.431708817	ENSDARG00000017425	crocc2	ciliary rootlet coiled-coil, rootletin family member 2 [Source:ZFIN;Acc:ZDB-GENE-131121-625]	6	27371417	27459943	1
ENSDARG00000004891	441.8729587	0.324143903	0.125696112	2.578790206	0.009914698	0.433207022	ENSDARG00000004891	pex19	peroxisomal biogenesis factor 19 [Source:ZFIN;Acc:ZDB-GENE-050417-424]	2	37151824	37164115	1
ENSDARG00000020625	548.79196	-0.328518992	0.12757203	-2.575164729	0.010019236	0.436875705	ENSDARG00000020625	jak1	Janus kinase 1 [Source:ZFIN;Acc:ZDB-GENE-980526-142]	6	31381157	31442247	1
ENSDARG00000045753	396.9332837	-0.398092218	0.154825204	-2.571236516	0.010133609	0.439472835	ENSDARG00000045753	tmtc2a	transmembrane and tetratricopeptide repeat containing 2a [Source:ZFIN;Acc:ZDB-GENE-041210-299]	4	10975076	11025934	-1
ENSDARG00000105190	526.8720921	0.304727896	0.118543874	2.570591673	0.010152495	0.439472835	ENSDARG00000105190	rhbdl3	rhomboid, veinlet-like 3 (Drosophila) [Source:ZFIN;Acc:ZDB-GENE-050417-2]	6	22152171	22227174	-1
ENSDARG00000073708	93.2537293	0.62371084	0.242662176	2.570284545	0.010161501	0.439472835	ENSDARG00000073708	zgc:171551	zgc:171551 [Source:ZFIN;Acc:ZDB-GENE-080220-8]	4	72087887	72115093	-1
ENSDARG00000102452	102.7277488	-0.555385614	0.216085472	-2.570212652	0.01016361	0.439472835	ENSDARG00000102452	eif3ha	eukaryotic translation initiation factor 3, subunit H, a [Source:ZFIN;Acc:ZDB-GENE-040808-19]	16	48340303	48458621	-1
ENSDARG00000100431	9.556179044	-1.999109439	0.777991647	-2.569576996	0.010182276	0.439472835	ENSDARG00000100431	spaca4l	sperm acrosome associated 4 like [Source:ZFIN;Acc:ZDB-GENE-101011-2]	19	17451427	17459867	1
ENSDARG00000078473	2357.3389	-0.282757693	0.110091811	-2.568380783	0.010217485	0.439768475	ENSDARG00000078473	nucks1a	nuclear casein kinase and cyclin-dependent kinase substrate 1a [Source:ZFIN;Acc:ZDB-GENE-040912-175]	11	38272933	38287189	-1
ENSDARG00000068840	2.100639264	4.525177286	1.76265891	2.567245007	0.010251015	0.439768475	ENSDARG00000068840	zgc:66024	zgc:66024 [Source:ZFIN;Acc:ZDB-GENE-040426-1511]	15	35076599	35086098	1
ENSDARG00000059369	7.657189643	-2.58011706	1.005017126	-2.567236909	0.010251255	0.439768475	ENSDARG00000059369	si:ch1073-15f12.3	si:ch1073-15f12.3 [Source:ZFIN;Acc:ZDB-GENE-081104-69]	22	1056125	1068948	-1
ENSDARG00000061909	343.9142268	0.360711088	0.140652984	2.564546288	0.01033108	0.441508419	ENSDARG00000061909	si:ch73-233f7.1	si:ch73-233f7.1 [Source:ZFIN;Acc:ZDB-GENE-141215-5]	14	2464273	2482033	-1
ENSDARG00000099447	109.1000428	0.760004422	0.296359434	2.564468463	0.010333397	0.441508419	ENSDARG00000099447	pcdh1g18	protocadherin 1 gamma 18 [Source:ZFIN;Acc:ZDB-GENE-050609-13]	10	21780364	21862676	1
ENSDARG00000014490	526.3697173	0.357140393	0.139424593	2.561530824	0.010421199	0.4441234	ENSDARG00000014490	tac1	tachykinin 1 [Source:ZFIN;Acc:ZDB-GENE-060503-904]	19	26065403	26068962	1
ENSDARG00000004060	3768.953115	0.23960714	0.093574001	2.560616586	0.01044866	0.4441234	ENSDARG00000004060	bhlhe40	basic helix-loop-helix family, member e40 [Source:ZFIN;Acc:ZDB-GENE-030131-3133]	11	35497669	35501340	-1
ENSDARG00000019881	3128.830703	0.240350405	0.093874853	2.560327912	0.010457344	0.4441234	ENSDARG00000019881	bsg	basigin [Source:ZFIN;Acc:ZDB-GENE-030131-9638]	22	18904449	18921486	1
ENSDARG00000100052	838.4830204	0.337046842	0.131732313	2.558573782	0.010510251	0.445479419	ENSDARG00000100052	CCK (1 of many)	cholecystokinin [Source:HGNC Symbol;Acc:HGNC:1569]	KN150698.1	1656	8433	1
ENSDARG00000059743	20.43494024	1.393393774	0.54489087	2.557197874	0.010551918	0.44635452	ENSDARG00000059743	tmem98	transmembrane protein 98 [Source:ZFIN;Acc:ZDB-GENE-070112-1092]	3	38957858	38968370	1
ENSDARG00000026759	162.6001745	0.501719847	0.19630174	2.555860414	0.01059256	0.44718293	ENSDARG00000026759	ldlrb	low density lipoprotein receptor b [Source:ZFIN;Acc:ZDB-GENE-040426-1254]	6	84455	91590	1
ENSDARG00000077836	4.103487336	-3.481500123	1.363080519	-2.554141208	0.010645008	0.447906759	ENSDARG00000077836	ttc22	tetratricopeptide repeat domain 22 [Source:ZFIN;Acc:ZDB-GENE-050208-292]	6	30681184	30689160	1
ENSDARG00000068264	77.15255652	0.638631922	0.250059866	2.553916121	0.010651891	0.447906759	ENSDARG00000068264	grhpra	glyoxylate reductase/hydroxypyruvate reductase a [Source:ZFIN;Acc:ZDB-GENE-040724-230]	14	44316166	44329505	-1
ENSDARG00000025397	68.79214987	-0.665771629	0.261019794	-2.550655714	0.010752048	0.451224787	ENSDARG00000025397	srsf3a	serine/arginine-rich splicing factor 3a [Source:ZFIN;Acc:ZDB-GENE-030616-631]	6	41082467	41087921	-1
ENSDARG00000076796	2290.794652	-0.228989984	0.089804454	-2.549873363	0.010776205	0.451346594	ENSDARG00000076796	dlg3	discs, large homolog 3 (Drosophila) [Source:ZFIN;Acc:ZDB-GENE-050208-93]	14	32729970	32837683	-1
ENSDARG00000036558	219.5290226	-0.425102335	0.166842606	-2.547924325	0.010836598	0.452542999	ENSDARG00000036558	col18a1	collagen type XVIII, alpha 1 [Source:ZFIN;Acc:ZDB-GENE-030516-3]	9	42019826	42177718	1
ENSDARG00000045275	74.10370465	0.750636453	0.294679341	2.547299213	0.010856031	0.452542999	ENSDARG00000045275	klhl14	kelch-like family member 14 [Source:ZFIN;Acc:ZDB-GENE-091204-223]	24	35993027	36019174	1
ENSDARG00000035835	172.2884655	-0.48031552	0.188588878	-2.546892079	0.010868704	0.452542999	ENSDARG00000035835	eef2k	eukaryotic elongation factor 2 kinase [Source:ZFIN;Acc:ZDB-GENE-020916-2]	12	10344114	10372127	-1
ENSDARG00000042823	399.1697586	0.375418017	0.147530554	2.54467977	0.010937799	0.454251039	ENSDARG00000042823	spcs2	signal peptidase complex subunit 2 [Source:ZFIN;Acc:ZDB-GENE-050320-32]	15	4997042	5008663	1
ENSDARG00000076962	458.196419	0.386672447	0.152004105	2.543828983	0.010964475	0.454251039	ENSDARG00000076962	gdpd5b	glycerophosphodiester phosphodiesterase domain containing 5b [Source:ZFIN;Acc:ZDB-GENE-030131-6028]	15	29455034	29551636	1
ENSDARG00000002271	534.4319417	-0.330689495	0.130012089	-2.543528807	0.010973901	0.454251039	ENSDARG00000002271	zfand5b	zinc finger, AN1-type domain 5b [Source:ZFIN;Acc:ZDB-GENE-040426-875]	10	15644963	15655183	1
ENSDARG00000100859	3.150777931	-4.067781147	1.600369455	-2.541776296	0.011029074	0.454799364	ENSDARG00000100859	BX649556.1		4	64429782	64483476	1
ENSDARG00000078423	65.15764058	0.739611568	0.290988379	2.541722016	0.011030787	0.454799364	ENSDARG00000078423	zgc:194285	zgc:194285 [Source:ZFIN;Acc:ZDB-GENE-081022-97]	14	46609291	46613303	1
ENSDARG00000035880	361.3708556	0.354258493	0.139413154	2.54106935	0.0110514	0.454799364	ENSDARG00000035880	atp6v1c1b	ATPase, H+ transporting, lysosomal, V1 subunit C1b [Source:ZFIN;Acc:ZDB-GENE-041010-104]	19	33360790	33379642	1
ENSDARG00000007245	225.9227609	0.388469156	0.152941848	2.539979481	0.011085897	0.455336611	ENSDARG00000007245	rundc3aa	RUN domain containing 3Aa [Source:ZFIN;Acc:ZDB-GENE-130530-533]	3	20867772	20888100	-1
ENSDARG00000036038	135.5655834	0.509005101	0.200513105	2.538512883	0.01113247	0.456366812	ENSDARG00000036038	harbi1	harbinger transposase derived 1 [Source:ZFIN;Acc:ZDB-GENE-040608-1]	7	38536769	38539448	1
ENSDARG00000070770	25.53562978	3.634338403	1.433554696	2.5351934	0.011238526	0.459826782	ENSDARG00000070770	her4.3	hairy-related 4, tandem duplicate 3 [Source:ZFIN;Acc:ZDB-GENE-081030-7]	23	21532712	21534589	1
ENSDARG00000098036	6.599998803	-2.602513504	1.027448643	-2.532986463	0.011309532	0.46184214	ENSDARG00000098036	si:ch211-69l10.4	si:ch211-69l10.4 [Source:ZFIN;Acc:ZDB-GENE-131127-259]	24	10257479	10266411	1
ENSDARG00000055192	8.038252371	-2.12178047	0.837883468	-2.532309745	0.011331384	0.46184635	ENSDARG00000055192	zgc:136930	zgc:136930 [Source:ZFIN;Acc:ZDB-GENE-060312-16]	2	32796920	32807669	1
ENSDARG00000070913	1114.447625	0.290356346	0.11469525	2.531546388	0.01135608	0.461955796	ENSDARG00000070913	sox2	SRY (sex determining region Y)-box 2 [Source:ZFIN;Acc:ZDB-GENE-030909-1]	22	37412978	37415049	-1
ENSDARG00000075383	228.2464835	-0.429389261	0.169659861	-2.530883024	0.011377579	0.461955796	ENSDARG00000075383	gramd1ba	GRAM domain containing 1Ba [Source:ZFIN;Acc:ZDB-GENE-091118-87]	10	40283263	40354128	1
ENSDARG00000063019	319.5175842	-0.354232205	0.14000796	-2.53008618	0.011403451	0.46212269	ENSDARG00000063019	panx2	pannexin 2 [Source:ZFIN;Acc:ZDB-GENE-050419-55]	18	14934183	14954360	-1
ENSDARG00000075249	1787.115177	0.255553234	0.101078678	2.528260557	0.011462925	0.463648009	ENSDARG00000075249	fam171a2a	family with sequence similarity 171, member A2a [Source:ZFIN;Acc:ZDB-GENE-110606-5]	3	21150110	21217930	-1
ENSDARG00000077622	6.373699307	-3.168281725	1.254005374	-2.526529624	0.011519567	0.465053254	ENSDARG00000077622	si:ch211-263p13.7	si:ch211-263p13.7 [Source:ZFIN;Acc:ZDB-GENE-091204-336]	10	26851997	26860477	1
ENSDARG00000040452	699.8937974	-0.327628578	0.129710004	-2.525854361	0.011541732	0.465063894	ENSDARG00000040452	fam214a	family with sequence similarity 214, member A [Source:ZFIN;Acc:ZDB-GENE-050419-204]	18	38793519	38873709	1
ENSDARG00000011088	971.7421598	-0.349703086	0.138732264	-2.52070482	0.011712005	0.46943401	ENSDARG00000011088	si:ch211-288d18.1	si:ch211-288d18.1 [Source:ZFIN;Acc:ZDB-GENE-060503-323]	7	48727068	48783471	1
ENSDARG00000078214	173.9730822	-0.438513162	0.17398155	-2.520457841	0.011720228	0.46943401	ENSDARG00000078214	mybbp1a	MYB binding protein (P160) 1a [Source:ZFIN;Acc:ZDB-GENE-030131-9864]	5	8208160	8260763	-1
ENSDARG00000042590	105.6588838	-0.539511809	0.21405949	-2.520382575	0.011722734	0.46943401	ENSDARG00000042590	rbm19	RNA binding motif protein 19 [Source:ZFIN;Acc:ZDB-GENE-031125-3]	6	45842625	45867245	-1
ENSDARG00000053293	34.72817115	1.189552076	0.472142861	2.519474875	0.011753003	0.46943401	ENSDARG00000053293	ftr14	finTRIM family, member 14 [Source:ZFIN;Acc:ZDB-GENE-060512-201]	2	43281729	43286282	-1
ENSDARG00000089390	15.50768697	-1.426538424	0.566457226	-2.518351535	0.011790558	0.46943401	ENSDARG00000089390	pnpla2	patatin-like phospholipase domain containing 2 [Source:ZFIN;Acc:ZDB-GENE-120913-3]	25	4414737	4447606	1
ENSDARG00000032650	113.3322281	-0.518032032	0.205718714	-2.518157065	0.01179707	0.46943401	ENSDARG00000032650	fuk	fucokinase [Source:ZFIN;Acc:ZDB-GENE-110819-1]	25	7391473	7416652	1
ENSDARG00000042357	79.77830067	-0.653826918	0.259669212	-2.517922376	0.011804933	0.46943401	ENSDARG00000042357	cldnk	claudin k [Source:ZFIN;Acc:ZDB-GENE-040801-201]	3	49088239	49092400	-1
ENSDARG00000067661	6.697999546	2.80815658	1.116763962	2.514547993	0.011918508	0.473064517	ENSDARG00000067661	CU855931.1		13	33321646	33328414	1
ENSDARG00000099793	616.6156934	0.378259276	0.150626993	2.511231673	0.012031071	0.475853944	ENSDARG00000099793	cspg5b	chondroitin sulfate proteoglycan 5b [Source:ZFIN;Acc:ZDB-GENE-060503-368]	19	19705129	19766384	-1
ENSDARG00000105121	599.8202488	-0.353141742	0.140629076	-2.511157384	0.012033603	0.475853944	ENSDARG00000105121	FAM135B	family with sequence similarity 135 member B [Source:HGNC Symbol;Acc:HGNC:28029]	KN150230.1	49012	123746	1
ENSDARG00000097660	327.2099455	0.387445349	0.15437281	2.509803052	0.012079851	0.476382449	ENSDARG00000097660	trappc2	trafficking protein particle complex 2 [Source:ZFIN;Acc:ZDB-GENE-060929-1266]	9	55121404	55126877	-1
ENSDARG00000104434	6.769429375	-2.328943344	0.928068186	-2.509452838	0.012091836	0.476382449	ENSDARG00000104434	CABZ01048453.1		KN150380.1	4543	10039	-1
ENSDARG00000100981	24.34884588	1.187662262	0.473497354	2.508276449	0.012132171	0.476658655	ENSDARG00000100981	CCDC39	coiled-coil domain containing 39 [Source:HGNC Symbol;Acc:HGNC:25244]	2	7870827	7898610	-1
ENSDARG00000028517	149.6017522	-0.49659269	0.198058165	-2.507307343	0.012165488	0.476658655	ENSDARG00000028517	hbp1	HMG-box transcription factor 1 [Source:ZFIN;Acc:ZDB-GENE-050522-414]	25	3325980	3345373	-1
ENSDARG00000010454	11.97022002	-2.204787687	0.879541563	-2.506746446	0.012184808	0.476658655	ENSDARG00000010454	guca1a	guanylate cyclase activator 1A [Source:ZFIN;Acc:ZDB-GENE-011128-5]	4	22622118	22630001	1
ENSDARG00000068973	109.9824793	0.54199173	0.216222797	2.506635463	0.012188634	0.476658655	ENSDARG00000068973	pdlim4	PDZ and LIM domain 4 [Source:ZFIN;Acc:ZDB-GENE-070308-5]	21	43743222	43806335	-1
ENSDARG00000040295	1161.148794	0.291634614	0.116458443	2.504194685	0.012273048	0.478263041	ENSDARG00000040295	apoeb	apolipoprotein Eb [Source:ZFIN;Acc:ZDB-GENE-980526-368]	16	24045712	24048429	1
ENSDARG00000052103	32.09490654	-0.985361791	0.393492003	-2.504146928	0.012274705	0.478263041	ENSDARG00000052103	dtymk	deoxythymidylate kinase (thymidylate kinase) [Source:ZFIN;Acc:ZDB-GENE-990603-11]	6	27112930	27118297	-1
ENSDARG00000079731	522.3494515	0.304411629	0.121788681	2.499506738	0.012436633	0.483480236	ENSDARG00000079731	kif13ba	kinesin family member 13Ba [Source:ZFIN;Acc:ZDB-GENE-070521-1]	17	16184553	16275881	1
ENSDARG00000038643	85.92171817	-0.644070299	0.257825551	-2.49808561	0.012486603	0.483480236	ENSDARG00000038643	alas2	aminolevulinate, delta-, synthase 2 [Source:ZFIN;Acc:ZDB-GENE-001229-1]	8	21321758	21338179	1
ENSDARG00000042069	836.2554735	0.265912507	0.106450234	2.49799832	0.012489679	0.483480236	ENSDARG00000042069	pebp1	phosphatidylethanolamine binding protein 1 [Source:ZFIN;Acc:ZDB-GENE-040426-2621]	5	14850737	14857602	1
ENSDARG00000030999	111.5044065	0.573255328	0.22951194	2.497714624	0.012499677	0.483480236	ENSDARG00000030999	mybl1	v-myb avian myeloblastosis viral oncogene homolog-like 1 [Source:ZFIN;Acc:ZDB-GENE-041111-281]	24	23646665	23672609	1
ENSDARG00000087981	2122.336043	0.320743296	0.128571481	2.494669056	0.012607465	0.486762779	ENSDARG00000087981	slc6a11b	solute carrier family 6 (neurotransmitter transporter), member 11b [Source:ZFIN;Acc:ZDB-GENE-121116-2]	11	1065328	1104981	-1
ENSDARG00000015425	90.75691057	-0.578897247	0.232389775	-2.49106161	0.012736203	0.489837826	ENSDARG00000015425	slc24a4a	solute carrier family 24 (sodium/potassium/calcium exchanger), member 4a [Source:ZFIN;Acc:ZDB-GENE-050417-291]	17	38836777	38939839	-1
ENSDARG00000091026	1.985544725	-4.4349811	1.780573483	-2.490759939	0.012747021	0.489837826	ENSDARG00000091026	si:ch211-218h8.1	si:ch211-218h8.1 [Source:ZFIN;Acc:ZDB-GENE-081103-16]	4	39831166	39849522	1
ENSDARG00000074168	1179.086107	-0.707703906	0.284161261	-2.490501004	0.012756314	0.489837826	ENSDARG00000074168	fam208b	family with sequence similarity 208, member B [Source:ZFIN;Acc:ZDB-GENE-041111-225]	8	11136089	11164795	-1
ENSDARG00000002405	555.8746973	0.321636363	0.129222751	2.48900725	0.012810035	0.490099818	ENSDARG00000002405	si:ch211-225b11.1	si:ch211-225b11.1 [Source:ZFIN;Acc:ZDB-GENE-060531-39]	5	20282967	20310868	-1
ENSDARG00000096810	3.923098395	-3.500189616	1.406353237	-2.488841014	0.012816026	0.490099818	ENSDARG00000096810	BX279523.1		20	34744621	34747754	-1
ENSDARG00000100471	1.980108687	-4.431911343	1.781349039	-2.487952246	0.012848098	0.490099818	ENSDARG00000100471	CT573263.3		4	64931252	64947206	-1
ENSDARG00000027657	460.4136593	0.334501158	0.134459387	2.487748644	0.012855456	0.490099818	ENSDARG00000027657	crhb	corticotropin releasing hormone b [Source:ZFIN;Acc:ZDB-GENE-041114-75]	24	24702509	24736822	-1
ENSDARG00000076030	7.151861732	2.142276211	0.861719158	2.486049185	0.012917011	0.491162013	ENSDARG00000076030	cacnb3b	calcium channel, voltage-dependent, beta 3b [Source:ZFIN;Acc:ZDB-GENE-090127-1]	23	27020203	27032669	1
ENSDARG00000101133	51.73787523	-0.805314792	0.323978667	-2.485703145	0.012929577	0.491162013	ENSDARG00000101133	BX510960.1		5	62015022	62019678	1
ENSDARG00000103991	23.18966257	-1.114193415	0.448519084	-2.48416055	0.012985725	0.492414042	ENSDARG00000103991	CABZ01074398.1		KN149880.1	51895	63329	-1
ENSDARG00000003877	821.8037471	-0.255272335	0.102815943	-2.482808872	0.013035101	0.493266723	ENSDARG00000003877	pbrm1	polybromo 1 [Source:ZFIN;Acc:ZDB-GENE-080926-4]	11	3890369	3940502	-1
ENSDARG00000061372	200.6350692	0.407937476	0.1643402	2.482274433	0.013054669	0.493266723	ENSDARG00000061372	cog7	component of oligomeric golgi complex 7 [Source:ZFIN;Acc:ZDB-GENE-061013-463]	24	37149730	37178223	-1
ENSDARG00000094215	6.772490901	-2.244995256	0.906128318	-2.477568807	0.01322809	0.498845342	ENSDARG00000094215	BX005417.1		4	75411477	75428073	-1
ENSDARG00000055080	865.2880926	-0.319346597	0.128930695	-2.476885716	0.013253433	0.498845342	ENSDARG00000055080	rbm4.2	RNA binding motif protein 4.2 [Source:ZFIN;Acc:ZDB-GENE-030131-3019]	7	22524926	22530091	1
ENSDARG00000012881	53.71385576	-0.843398338	0.340579191	-2.476364855	0.013272786	0.498845342	ENSDARG00000012881	slc4a1a	solute carrier family 4 (anion exchanger), member 1a (Diego blood group) [Source:ZFIN;Acc:ZDB-GENE-010525-1]	3	19916121	19944785	-1
ENSDARG00000095724	178.6744806	0.575941733	0.232650045	2.475571121	0.013302326	0.499072266	ENSDARG00000095724	si:ch211-196c10.15	si:ch211-196c10.15 [Source:ZFIN;Acc:ZDB-GENE-141216-138]	8	23169747	23173169	-1
ENSDARG00000096818	3.899214778	-3.492998833	1.411707523	-2.474307727	0.013349466	0.499957499	ENSDARG00000096818	zgc:136683	zgc:136683 [Source:ZFIN;Acc:ZDB-GENE-060421-7397]	15	25124319	25125389	1
ENSDARG00000025504	8.904752465	-2.333574207	0.943486943	-2.473350822	0.013385267	0.500415761	ENSDARG00000025504	gucy2f	guanylate cyclase 2F, retinal [Source:ZFIN;Acc:ZDB-GENE-011128-7]	15	29429842	29447994	1
ENSDARG00000029157	249.6737645	-0.378265529	0.153003131	-2.472273124	0.01342569	0.501044866	ENSDARG00000029157	med23	mediator complex subunit 23 [Source:ZFIN;Acc:ZDB-GENE-040724-82]	20	2482459	2566952	-1
ENSDARG00000092551	2.133655308	-4.540989551	1.838146727	-2.470417342	0.01349555	0.502768442	ENSDARG00000092551	si:dkey-56e3.2	si:dkey-56e3.2 [Source:ZFIN;Acc:ZDB-GENE-090313-316]	1	40886907	40892282	1
ENSDARG00000100612	2.942650959	-3.964172699	1.606308695	-2.467877259	0.013591692	0.504983381	ENSDARG00000100612	si:ch211-163c2.1	si:ch211-163c2.1 [Source:ZFIN;Acc:ZDB-GENE-160114-75]	7	7743021	7776783	-1
ENSDARG00000102332	2.913060096	-3.955991548	1.603179633	-2.467590946	0.013602566	0.504983381	ENSDARG00000102332	CABZ01062996.1		KN149966.1	102744	131059	1
ENSDARG00000040352	111.0872449	0.524642411	0.212704161	2.466535715	0.013642712	0.505589869	ENSDARG00000040352	crot	carnitine O-octanoyltransferase [Source:ZFIN;Acc:ZDB-GENE-050522-35]	16	28667351	28692945	1
ENSDARG00000099954	207.7726846	-0.457469739	0.185644015	-2.464231011	0.013730758	0.507516404	ENSDARG00000099954	plekhm1	pleckstrin homology domain containing, family M (with RUN domain) member 1 [Source:ZFIN;Acc:ZDB-GENE-030131-2752]	12	4885494	4928196	1
ENSDARG00000055530	283.2520994	-0.488158829	0.198142565	-2.463674725	0.013752085	0.507516404	ENSDARG00000055530	sertad2b	SERTA domain containing 2b [Source:ZFIN;Acc:ZDB-GENE-030616-569]	13	24370513	24394095	1
ENSDARG00000087863	4.245140752	-3.520580824	1.42921212	-2.463301826	0.013766397	0.507516404	ENSDARG00000087863	cd44a	CD44 molecule (Indian blood group) a [Source:ZFIN;Acc:ZDB-GENE-110429-1]	7	49609974	49620215	-1
ENSDARG00000039412	171.4299657	0.467292056	0.190427136	2.453915271	0.014131027	0.520056091	ENSDARG00000039412	dmrta2	DMRT-like family A2 [Source:ZFIN;Acc:ZDB-GENE-041116-2]	8	16221508	16223351	-1
ENSDARG00000002026	487.4577785	0.367407491	0.149859422	2.451680958	0.014219067	0.522390814	ENSDARG00000002026	qkib	QKI, KH domain containing, RNA binding b [Source:ZFIN;Acc:ZDB-GENE-081028-54]	13	3533388	3713096	1
ENSDARG00000093386	71.23176474	0.634185501	0.258852222	2.449990567	0.014285996	0.52394321	ENSDARG00000093386	si:dkeyp-82a1.1	si:dkeyp-82a1.1 [Source:ZFIN;Acc:ZDB-GENE-081105-23]	8	20918259	20921895	1
ENSDARG00000091918	7.313692422	-2.505249649	1.024154837	-2.446162981	0.014438571	0.527466672	ENSDARG00000091918	BX548073.6		5	41760406	41765787	1
ENSDARG00000098077	5.604189251	2.533736499	1.035865303	2.446009622	0.014444715	0.527466672	ENSDARG00000098077	si:dkey-238o14.3	si:dkey-238o14.3 [Source:ZFIN;Acc:ZDB-GENE-110913-25]	4	61353622	61392967	-1
ENSDARG00000011925	214.0621597	0.415770991	0.169999882	2.445713419	0.014456586	0.527466672	ENSDARG00000011925	spns1	spinster homolog 1 (Drosophila) [Source:ZFIN;Acc:ZDB-GENE-020228-1]	3	15305519	15325280	-1
ENSDARG00000016875	176.3437548	-0.426397608	0.174433066	-2.444476944	0.014506235	0.527743385	ENSDARG00000016875	gys1	glycogen synthase 1 (muscle) [Source:ZFIN;Acc:ZDB-GENE-040426-1243]	3	16572214	16597522	1
ENSDARG00000018334	688.3173723	-0.305609396	0.125045314	-2.443989192	0.014525862	0.527743385	ENSDARG00000018334	rpl35	ribosomal protein L35 [Source:ZFIN;Acc:ZDB-GENE-020419-2]	21	5766296	5774259	-1
ENSDARG00000090119	5.67649391	2.966238616	1.213845936	2.443669767	0.014538728	0.527743385	ENSDARG00000090119	TLR8 (1 of many)	toll like receptor 8 [Source:HGNC Symbol;Acc:HGNC:15632]	KN150362.1	7866	13349	-1
ENSDARG00000101990	2.959179044	-3.975495779	1.628869024	-2.440647911	0.014660941	0.531271464	ENSDARG00000101990	CU571315.3		3	19337967	19346074	-1
ENSDARG00000018149	301.8673834	-0.485014891	0.198894647	-2.438551753	0.014746247	0.533452395	ENSDARG00000018149	slc38a4	solute carrier family 38, member 4 [Source:ZFIN;Acc:ZDB-GENE-041010-14]	4	1667403	1717259	1
ENSDARG00000011989	18.11338114	-3.889294749	1.596619805	-2.435955471	0.014852513	0.536382838	ENSDARG00000011989	crx	cone-rod homeobox [Source:ZFIN;Acc:ZDB-GENE-010403-1]	5	36332565	36336290	1
ENSDARG00000053481	6.894246608	2.095639301	0.861025418	2.433887848	0.014937623	0.538540605	ENSDARG00000053481	entpd5a	ectonucleoside triphosphate diphosphohydrolase 5a [Source:ZFIN;Acc:ZDB-GENE-100419-1]	17	44916642	44927048	-1
ENSDARG00000078911	493.7115399	-0.295084582	0.12135029	-2.431675945	0.015029147	0.540737839	ENSDARG00000078911	zgc:163098	zgc:163098 [Source:ZFIN;Acc:ZDB-GENE-070410-141]	5	36690107	36712800	1
ENSDARG00000098677	3.892678484	-3.415036318	1.404679305	-2.431185756	0.015049497	0.540737839	ENSDARG00000098677	si:dkeyp-120g4.1	si:dkeyp-120g4.1 [Source:ZFIN;Acc:ZDB-GENE-110913-22]	4	35826555	35896014	-1
ENSDARG00000027461	432.7725582	0.342631053	0.140982101	2.430315971	0.015085665	0.541121781	ENSDARG00000027461	mettl26	methyltransferase like 26 [Source:ZFIN;Acc:ZDB-GENE-031118-200]	3	17897036	17912043	1
ENSDARG00000069415	2.086515231	-4.495639124	1.850798715	-2.429026499	0.015139426	0.542134411	ENSDARG00000069415	col17a1a	collagen, type XVII, alpha 1a [Source:ZFIN;Acc:ZDB-GENE-090313-107]	1	48923915	48961434	1
ENSDARG00000094504	132.7103952	0.552149525	0.227594158	2.426026795	0.015265143	0.545014001	ENSDARG00000094504	plekha1b	pleckstrin homology domain containing, family A (phosphoinositide binding specific) member 1b [Source:ZFIN;Acc:ZDB-GENE-110408-54]	12	11458431	11555816	-1
ENSDARG00000096382	69.05867953	0.699378319	0.288469056	2.424448327	0.015331665	0.545014001	ENSDARG00000096382	neu3.1	sialidase 3 (membrane sialidase), tandem duplicate 1 [Source:ZFIN;Acc:ZDB-GENE-061201-39]	21	21754707	21758135	1
ENSDARG00000079095	251.0604836	-0.431191991	0.177972337	-2.422803439	0.015401257	0.545014001	ENSDARG00000079095	rin1a	Ras and Rab interactor 1a [Source:ZFIN;Acc:ZDB-GENE-091204-129]	21	27317118	27332776	-1
ENSDARG00000099945	21.18645577	-1.120893808	0.462704044	-2.422485438	0.015414744	0.545014001	ENSDARG00000099945	CU467646.4		4	75565209	75582975	1
ENSDARG00000070059	54.90870742	-0.730148389	0.301412919	-2.42241902	0.015417562	0.545014001	ENSDARG00000070059	si:ch211-262i1.5	si:ch211-262i1.5 [Source:ZFIN;Acc:ZDB-GENE-030131-3152]	11	14254601	14261428	1
ENSDARG00000030265	2241.444397	0.213858685	0.08833285	2.421054973	0.015475537	0.545014001	ENSDARG00000030265	scdb	stearoyl-CoA desaturase b [Source:ZFIN;Acc:ZDB-GENE-050522-12]	13	29879167	29897280	-1
ENSDARG00000105184	300.9778835	-0.34350978	0.141905331	-2.420696789	0.015490792	0.545014001	ENSDARG00000105184	nbeab	neurobeachin b [Source:ZFIN;Acc:ZDB-GENE-120329-2]	15	33037680	33467067	-1
ENSDARG00000058660	771.9908667	-0.272448722	0.112554198	-2.42060027	0.015494905	0.545014001	ENSDARG00000058660	ilf3a	interleukin enhancer binding factor 3a [Source:ZFIN;Acc:ZDB-GENE-030131-3151]	6	8130186	8156576	-1
ENSDARG00000053609	60.69251837	0.707534417	0.292337799	2.420263202	0.015509277	0.545014001	ENSDARG00000053609	pddc1	Parkinson disease 7 domain containing 1 [Source:ZFIN;Acc:ZDB-GENE-051030-96]	25	3675568	3682983	-1
ENSDARG00000093871	1.984350917	4.436465689	1.833134414	2.420152965	0.01551398	0.545014001	ENSDARG00000093871	CU655961.3		15	44139058	44139909	1
ENSDARG00000028053	103.4612084	0.639371376	0.26420745	2.419959674	0.015522228	0.545014001	ENSDARG00000028053	bmp1b	bone morphogenetic protein 1b [Source:ZFIN;Acc:ZDB-GENE-060818-2]	10	40938078	41018117	-1
ENSDARG00000095675	97.01955889	-0.592006871	0.24464828	-2.419828464	0.01552783	0.545014001	ENSDARG00000095675	ccdc141	coiled-coil domain containing 141 [Source:ZFIN;Acc:ZDB-GENE-081104-472]	9	43272744	43340849	-1
ENSDARG00000058647	22.33978106	1.152901223	0.476564191	2.419193984	0.015554943	0.545064696	ENSDARG00000058647	hck	HCK proto-oncogene, Src family tyrosine kinase [Source:ZFIN;Acc:ZDB-GENE-090313-72]	23	7571971	7611988	1
ENSDARG00000104407	2.811411756	3.884824546	1.607794434	2.416244554	0.015681525	0.546883151	ENSDARG00000104407	BX649453.3		4	36164175	36180953	-1
ENSDARG00000061140	145.9335686	0.483038409	0.199969271	2.415563183	0.015710896	0.546883151	ENSDARG00000061140	colec12	collectin sub-family member 12 [Source:ZFIN;Acc:ZDB-GENE-030131-9807]	2	31399372	31451940	1
ENSDARG00000086699	137.8996392	0.475628148	0.196926593	2.415256071	0.015724151	0.546883151	ENSDARG00000086699	smim15	small integral membrane protein 15 [Source:ZFIN;Acc:ZDB-GENE-070410-48]	8	16690674	16694656	1
ENSDARG00000027009	139.7085109	0.465910251	0.192923808	2.414996136	0.015735377	0.546883151	ENSDARG00000027009	zgc:85777	zgc:85777 [Source:ZFIN;Acc:ZDB-GENE-040426-2210]	19	41274733	41311480	1
ENSDARG00000061023	499.4518072	0.300378537	0.124405091	2.414519657	0.015755973	0.546883151	ENSDARG00000061023	BORCS6	si:dkey-72l14.4 [Source:ZFIN;Acc:ZDB-GENE-060531-151]	8	25940801	25952413	1
ENSDARG00000019726	427.3156858	0.312565634	0.12946808	2.414229303	0.015768535	0.546883151	ENSDARG00000019726	celsr2	cadherin, EGF LAG seven-pass G-type receptor 2 [Source:ZFIN;Acc:ZDB-GENE-070122-2]	22	393427	430714	1
ENSDARG00000070161	106.0486125	0.521023893	0.215891479	2.413360156	0.015806192	0.546883151	ENSDARG00000070161	vamp3	vesicle-associated membrane protein 3 (cellubrevin) [Source:ZFIN;Acc:ZDB-GENE-040625-45]	11	39664683	39690467	1
ENSDARG00000053326	969.5310195	-0.281303816	0.116587846	-2.412805683	0.015830257	0.546883151	ENSDARG00000053326	gna11b	guanine nucleotide binding protein (G protein), alpha 11b (Gq class) [Source:ZFIN;Acc:ZDB-GENE-041121-9]	2	52876118	52956422	-1
ENSDARG00000069583	218.473847	1.707293754	0.707914992	2.411721425	0.015877408	0.546883151	ENSDARG00000069583	CNDP1	zgc:114181 [Source:ZFIN;Acc:ZDB-GENE-050913-105]	16	55296448	55320715	-1
ENSDARG00000018492	201.3388739	0.400558265	0.166137021	2.411011488	0.015908347	0.546883151	ENSDARG00000018492	znf503	zinc finger protein 503 [Source:ZFIN;Acc:ZDB-GENE-031113-5]	13	17337169	17340052	1
ENSDARG00000006604	249.461524	-0.417687572	0.173250888	-2.410882713	0.015913965	0.546883151	ENSDARG00000006604	pvrl3b	poliovirus receptor-related 3b [Source:ZFIN;Acc:ZDB-GENE-050327-14]	21	21412360	21478830	-1
ENSDARG00000089717	1612.50137	0.235746343	0.097807108	2.41031913	0.015938572	0.546883151	ENSDARG00000089717	qpct	glutaminyl-peptide cyclotransferase [Source:ZFIN;Acc:ZDB-GENE-130827-1]	17	42567226	42598288	1
ENSDARG00000103271	381.5064662	-0.377083549	0.156455376	-2.410166782	0.01594523	0.546883151	ENSDARG00000103271	pla2g15	phospholipase A2, group XV [Source:ZFIN;Acc:ZDB-GENE-030131-6948]	25	13592660	13607426	-1
ENSDARG00000008540	124.7653215	0.526077975	0.218373467	2.409074617	0.015993028	0.546883151	ENSDARG00000008540	sox21b	SRY (sex determining region Y)-box 21b [Source:ZFIN;Acc:ZDB-GENE-040429-1]	9	53736849	53738215	1
ENSDARG00000040059	210.0956923	-0.38408068	0.159430972	-2.40907194	0.015993145	0.546883151	ENSDARG00000040059	gbp	glycogen synthase kinase binding protein [Source:ZFIN;Acc:ZDB-GENE-990714-7]	16	41004449	41005807	1
ENSDARG00000025679	132.9966833	0.495379739	0.205707229	2.408178563	0.016032337	0.547341936	ENSDARG00000025679	comtb	catechol-O-methyltransferase b [Source:ZFIN;Acc:ZDB-GENE-040724-164]	11	25382276	25393826	1
ENSDARG00000092281	107.5025655	-0.553422931	0.230036872	-2.405800972	0.016137053	0.550032633	ENSDARG00000092281	flnb	filamin B, beta (actin binding protein 278) [Source:ZFIN;Acc:ZDB-GENE-041026-1]	23	19679948	19726572	1
ENSDARG00000038428	143.3058228	0.449050391	0.186753424	2.404509547	0.016194183	0.551095322	ENSDARG00000038428	sulf1	sulfatase 1 [Source:ZFIN;Acc:ZDB-GENE-030131-9242]	24	19374132	19443129	1
ENSDARG00000052063	39.61961399	0.880559749	0.366379794	2.403406966	0.0162431	0.551838606	ENSDARG00000052063	col4a5	collagen, type IV, alpha 5 (Alport syndrome) [Source:ZFIN;Acc:ZDB-GENE-030131-2281]	7	50828152	50919360	1
ENSDARG00000061196	240.9344703	-0.456686122	0.190119153	-2.402104764	0.016301039	0.551838606	ENSDARG00000061196	emilin2a	elastin microfibril interfacer 2a [Source:ZFIN;Acc:ZDB-GENE-060503-247]	2	31001409	31037320	-1
ENSDARG00000057113	22.82366128	1.081981616	0.450454368	2.401978296	0.016306676	0.551838606	ENSDARG00000057113	c6	complement component 6 [Source:ZFIN;Acc:ZDB-GENE-040426-1358]	21	20758940	20896022	-1
ENSDARG00000075977	219.2088144	-0.523956668	0.21816667	-2.401634801	0.016321994	0.551838606	ENSDARG00000075977	prr5a	proline rich 5a (renal) [Source:ZFIN;Acc:ZDB-GENE-130530-791]	25	20977374	20994568	-1
ENSDARG00000013207	854.9905974	0.296827845	0.12364542	2.400637606	0.016366536	0.551838606	ENSDARG00000013207	zeb1b	zinc finger E-box binding homeobox 1b [Source:ZFIN;Acc:ZDB-GENE-010621-1]	12	26658914	26760366	-1
ENSDARG00000063922	764.0296312	-0.255590893	0.106473287	-2.400516597	0.016371948	0.551838606	ENSDARG00000063922	mt-nd6	NADH dehydrogenase 6, mitochondrial [Source:ZFIN;Acc:ZDB-GENE-011205-13]	MT	14714	15232	-1
ENSDARG00000102734	60.05861341	-0.712692554	0.297028183	-2.399410543	0.016421492	0.552317163	ENSDARG00000102734	wdr48a	WD repeat domain 48a [Source:ZFIN;Acc:ZDB-GENE-061110-55]	24	41176453	41201526	-1
ENSDARG00000078731	43.61772911	3.010924284	1.255168791	2.398820227	0.016447988	0.552317163	ENSDARG00000078731	si:dkey-85k7.12	si:dkey-85k7.12 [Source:ZFIN;Acc:ZDB-GENE-130530-855]	7	21663123	21672823	1
ENSDARG00000102229	1340.062366	0.226597539	0.094476264	2.398459983	0.016464175	0.552317163	ENSDARG00000102229	mapk8ip1	mitogen-activated protein kinase 8 interacting protein 1 [Source:ZFIN;Acc:ZDB-GENE-101025-1]	25	13706663	13746414	-1
ENSDARG00000009534	419.411192	0.344346244	0.143625195	2.397533695	0.016505863	0.552842265	ENSDARG00000009534	wls	wntless Wnt ligand secretion mediator [Source:ZFIN;Acc:ZDB-GENE-040426-2161]	2	10558578	10603157	-1
ENSDARG00000076830	6.353696801	-2.511971675	1.048137774	-2.396604471	0.016547775	0.553373247	ENSDARG00000076830	si:dkey-65b12.6	si:dkey-65b12.6 [Source:ZFIN;Acc:ZDB-GENE-060526-329]	5	41226805	41244963	-1
ENSDARG00000099420	31.71057063	-1.032321818	0.431019776	-2.395068336	0.016617268	0.554823403	ENSDARG00000099420	nme2b.2	NME/NM23 nucleoside diphosphate kinase 2b, tandem duplicate 2 [Source:ZFIN;Acc:ZDB-GENE-000210-33]	19	48451507	48454668	1
ENSDARG00000063624	131.3450874	0.50676005	0.211809877	2.392523218	0.016732969	0.557809426	ENSDARG00000063624	gfm1	G elongation factor, mitochondrial 1 [Source:ZFIN;Acc:ZDB-GENE-061013-79]	15	1206316	1234209	1
ENSDARG00000094951	2.757865189	-3.871936549	1.61979365	-2.390388768	0.016830546	0.560182843	ENSDARG00000094951	BX072532.2		12	46386343	46402220	-1
ENSDARG00000088171	228.3405248	-0.434703266	0.181979282	-2.388751404	0.016905737	0.560563264	ENSDARG00000088171	ciartb	circadian associated repressor of transcription b [Source:ZFIN;Acc:ZDB-GENE-131127-285]	25	26226478	26230368	-1
ENSDARG00000001676	1050.814887	0.885637227	0.370885243	2.387900961	0.016944907	0.560563264	ENSDARG00000001676	gpm6bb	glycoprotein M6Bb [Source:ZFIN;Acc:ZDB-GENE-030710-10]	9	55161688	55250696	-1
ENSDARG00000009637	92.12657847	-3.392213501	1.4207907	-2.387553284	0.016960944	0.560563264	ENSDARG00000009637	rcvrn3	recoverin 3 [Source:ZFIN;Acc:ZDB-GENE-040426-1661]	19	10420613	10433654	1
ENSDARG00000079453	113.248568	0.510317621	0.213754374	2.387402	0.016967926	0.560563264	ENSDARG00000079453	atp8b4	ATPase, class I, type 8B, member 4 [Source:ZFIN;Acc:ZDB-GENE-121116-7]	25	31987798	32060084	-1
ENSDARG00000033609	880.8380948	0.287703229	0.120515522	2.38727116	0.016973966	0.560563264	ENSDARG00000033609	map1lc3a	microtubule-associated protein 1 light chain 3 alpha [Source:ZFIN;Acc:ZDB-GENE-040426-2232]	11	26371494	26377992	1
ENSDARG00000059933	269.8668337	0.416817676	0.17470499	2.385837274	0.017040289	0.561879722	ENSDARG00000059933	plpp3	phospholipid phosphatase 3 [Source:ZFIN;Acc:ZDB-GENE-060526-241]	20	7977476	8036607	-1
ENSDARG00000010710	119.1656945	0.548514793	0.230093096	2.383882013	0.017131094	0.563998106	ENSDARG00000010710	msi1	musashi RNA-binding protein 1 [Source:ZFIN;Acc:ZDB-GENE-050320-86]	8	39573169	39613442	1
ENSDARG00000098735	11.95470528	1.601999436	0.672453374	2.382320466	0.017203919	0.565518902	ENSDARG00000098735	zgc:153522	zgc:153522 [Source:ZFIN;Acc:ZDB-GENE-061013-687]	4	46166333	46167652	1
ENSDARG00000043448	1582.473345	0.333625581	0.140094803	2.381427244	0.017245697	0.566016039	ENSDARG00000043448	itm2ca	integral membrane protein 2Ca [Source:ZFIN;Acc:ZDB-GENE-040718-284]	15	40161318	40181831	1
ENSDARG00000101648	205.1453961	0.527343437	0.221512177	2.380652134	0.017282023	0.566332969	ENSDARG00000101648	CU929240.1		19	41861881	41883498	-1
ENSDARG00000100003	902.9885883	-0.398924797	0.167698486	-2.378821696	0.017368075	0.566886102	ENSDARG00000100003	glulb	glutamate-ammonia ligase (glutamine synthase) b [Source:ZFIN;Acc:ZDB-GENE-030131-8417]	6	23709354	23714601	1
ENSDARG00000090228	40.85278099	-0.828116999	0.348136288	-2.378714969	0.017373104	0.566886102	ENSDARG00000090228	gsta.1	glutathione S-transferase, alpha tandem duplicate 1 [Source:ZFIN;Acc:ZDB-GENE-040426-2720]	13	699322	722215	1
ENSDARG00000060797	1.854233435	-4.331541909	1.821606767	-2.377868806	0.01741302	0.566886102	ENSDARG00000060797	pfkmb	phosphofructokinase, muscle b [Source:ZFIN;Acc:ZDB-GENE-081114-1]	6	39742181	39767459	-1
ENSDARG00000105083	1942.354118	-0.230957226	0.097145987	-2.37742426	0.017434023	0.566886102	ENSDARG00000105083	chd5	chromodomain helicase DNA binding protein 5 [Source:ZFIN;Acc:ZDB-GENE-120314-2]	11	29327748	29403756	-1
ENSDARG00000009351	104.3613853	-0.541263809	0.227708357	-2.377004586	0.017453871	0.566886102	ENSDARG00000009351	fgf6a	fibroblast growth factor 6a [Source:ZFIN;Acc:ZDB-GENE-980526-559]	25	16848948	16855490	1
ENSDARG00000014427	18.24314431	3.014941887	1.268509227	2.376759918	0.017465452	0.566886102	ENSDARG00000014427	mxe	myxovirus (influenza virus) resistance E [Source:ZFIN;Acc:ZDB-GENE-030131-9609]	9	33012059	33029170	-1
ENSDARG00000008485	458.727061	-0.301648498	0.126971783	-2.375712865	0.017515087	0.566886102	ENSDARG00000008485	lrp3	low density lipoprotein receptor-related protein 3 [Source:ZFIN;Acc:ZDB-GENE-080116-3]	7	38007602	38038919	1
ENSDARG00000058508	25.06927782	-1.061556396	0.446926787	-2.375235557	0.017537754	0.566886102	ENSDARG00000058508	CFAP70	si:dkey-254e1.1 [Source:ZFIN;Acc:ZDB-GENE-091204-50]	3	12036961	12087556	-1
ENSDARG00000103026	89.70132212	0.582011072	0.245036054	2.375205864	0.017539165	0.566886102	ENSDARG00000103026	p3h2	prolyl 3-hydroxylase 2 [Source:ZFIN;Acc:ZDB-GENE-061207-44]	22	24362719	24455169	1
ENSDARG00000052625	239.5239284	0.396346843	0.166916332	2.374524048	0.017571592	0.567071043	ENSDARG00000052625	fkbp1b	FK506 binding protein 1b [Source:ZFIN;Acc:ZDB-GENE-040426-1785]	20	44566339	44598239	-1
ENSDARG00000099197	13.87499495	-1.55411189	0.654927978	-2.37295083	0.017646613	0.567842355	ENSDARG00000099197	actc1b	actin, alpha, cardiac muscle 1b [Source:ZFIN;Acc:ZDB-GENE-000322-1]	17	117124	124703	-1
ENSDARG00000002194	86.38624581	-0.601507334	0.253490233	-2.372901421	0.017648974	0.567842355	ENSDARG00000002194	rhd	Rh blood group, D antigen [Source:ZFIN;Acc:ZDB-GENE-051213-1]	13	45357468	45387357	-1
ENSDARG00000099913	78.49722203	-0.627921053	0.264746234	-2.371784645	0.017702405	0.568652141	ENSDARG00000099913	snrnp35	small nuclear ribonucleoprotein 35 (U11/U12) [Source:ZFIN;Acc:ZDB-GENE-050706-77]	10	44456590	44793486	1
ENSDARG00000069332	22.31601975	1.365662968	0.575972847	2.371054426	0.017737419	0.568652141	ENSDARG00000069332	tmem72	transmembrane protein 72 [Source:ZFIN;Acc:ZDB-GENE-090313-175]	13	30573911	30582786	-1
ENSDARG00000063252	659.1261293	0.282823827	0.119362804	2.369446908	0.017814713	0.568652141	ENSDARG00000063252	prcc	papillary renal cell carcinoma (translocation-associated) [Source:ZFIN;Acc:ZDB-GENE-070717-1]	19	7588404	7597372	1
ENSDARG00000093569	181.8845849	0.504976471	0.213139149	2.369233772	0.017824983	0.568652141	ENSDARG00000093569	bckdhbl	branched chain keto acid dehydrogenase E1, beta polypeptide, like [Source:ZFIN;Acc:ZDB-GENE-060830-1]	3	16091184	16140026	-1
ENSDARG00000090973	86.28730471	0.557351801	0.235344679	2.368236258	0.017873118	0.568652141	ENSDARG00000090973	si:dkey-264d12.1	si:dkey-264d12.1 [Source:ZFIN;Acc:ZDB-GENE-141215-69]	11	39768645	39809282	1
ENSDARG00000075549	269.7351311	0.384212023	0.162250937	2.368011115	0.017883999	0.568652141	ENSDARG00000075549	cdh5	cadherin 5 [Source:ZFIN;Acc:ZDB-GENE-040816-1]	7	44106370	44180006	1
ENSDARG00000097953	67.01054763	0.630670519	0.266404175	2.367344727	0.017916236	0.568652141	ENSDARG00000097953	BX469902.1		9	31455446	31461040	-1
ENSDARG00000010052	2072.379591	0.253309783	0.107004482	2.367281989	0.017919274	0.568652141	ENSDARG00000010052	ndrg3b	ndrg family member 3b [Source:ZFIN;Acc:ZDB-GENE-030131-5606]	23	15076417	15234844	-1
ENSDARG00000097124	84.91727927	-0.696905388	0.294397589	-2.36722519	0.017922024	0.568652141	ENSDARG00000097124	FP015862.1		16	22018482	22018997	-1
ENSDARG00000036493	168.9631259	0.469568791	0.198396972	2.366814307	0.017941932	0.568652141	ENSDARG00000036493	si:ch73-174h16.4	si:ch73-174h16.4 [Source:ZFIN;Acc:ZDB-GENE-160728-69]	7	39822645	39831026	1
ENSDARG00000056691	1265.204278	0.232066024	0.098099609	2.365616212	0.018000093	0.56964527	ENSDARG00000056691	cpeb4	cytoplasmic polyadenylation element binding protein 4 [Source:ZFIN;Acc:ZDB-GENE-040426-1557]	14	23799328	23813594	-1
ENSDARG00000010231	3.430729754	-4.207809682	1.779698947	-2.364337907	0.01806233	0.570764239	ENSDARG00000010231	ppm1na	protein phosphatase, Mg2+/Mn2+ dependent, 1Na (putative) [Source:ZFIN;Acc:ZDB-GENE-040426-2731]	15	9076988	9093101	1
ENSDARG00000079472	132.1018075	0.485403418	0.20545719	2.362552596	0.018149566	0.572668693	ENSDARG00000079472	F2RL2 (1 of many)	coagulation factor II thrombin receptor like 2 [Source:HGNC Symbol;Acc:HGNC:3539]	21	5740052	5749133	-1
ENSDARG00000094681	12.52107824	-1.498324213	0.635138821	-2.359049963	0.018321789	0.577245082	ENSDARG00000094681	hbl2	hexose-binding lectin 2 [Source:ZFIN;Acc:ZDB-GENE-070912-286]	2	37910146	37914542	-1
ENSDARG00000094331	331.9998767	0.325495431	0.13802258	2.358276672	0.018360003	0.577592107	ENSDARG00000094331	BX901918.1		2	11553441	11554384	-1
ENSDARG00000036446	2097.962511	0.226283218	0.096020105	2.356623321	0.018441943	0.579311629	ENSDARG00000036446	PRKAR2B	si:ch211-272n13.7 [Source:ZFIN;Acc:ZDB-GENE-160113-22]	25	3345751	3378002	-1
ENSDARG00000101817	7.27099053	1.954416119	0.830317022	2.353819163	0.018581648	0.582061332	ENSDARG00000101817	si:dkey-5i16.5	si:dkey-5i16.5 [Source:ZFIN;Acc:ZDB-GENE-131120-160]	4	39573153	39607391	1
ENSDARG00000098107	609.3518023	0.379742046	0.161333804	2.353766144	0.018584299	0.582061332	ENSDARG00000098107	hs3st1l1	heparan sulfate (glucosamine) 3-O-sulfotransferase 1-like1 [Source:ZFIN;Acc:ZDB-GENE-070202-2]	KN150267.1	45328	46447	1
ENSDARG00000020053	81.96791148	0.586762577	0.249420019	2.352507947	0.018647291	0.583174126	ENSDARG00000020053	nkd1	naked cuticle homolog 1 (Drosophila) [Source:ZFIN;Acc:ZDB-GENE-061108-3]	7	37311023	37351112	-1
ENSDARG00000031136	37.73789506	0.851834345	0.362674103	2.348759778	0.018836055	0.588211208	ENSDARG00000031136	moxd1	monooxygenase, DBH-like 1 [Source:ZFIN;Acc:ZDB-GENE-030131-9320]	20	25326022	25372795	1
ENSDARG00000078095	705.7263191	0.259293493	0.110426994	2.3480988	0.018869515	0.588390833	ENSDARG00000078095	cipcb	CLOCK-interacting pacemaker b [Source:ZFIN;Acc:ZDB-GENE-091204-292]	20	54544398	54557064	1
ENSDARG00000071403	2470.230748	-0.771856079	0.329003396	-2.346042896	0.018973924	0.590076615	ENSDARG00000071403	oaz1a	ornithine decarboxylase antizyme 1a [Source:ZFIN;Acc:ZDB-GENE-020731-4]	22	20689646	20695449	-1
ENSDARG00000027424	5.839503331	-2.337373909	0.996348473	-2.345940172	0.018979154	0.590076615	ENSDARG00000027424	slc25a3a	solute carrier family 25 (mitochondrial carrier; phosphate carrier), member 3a [Source:ZFIN;Acc:ZDB-GENE-040426-1673]	4	16855997	16864488	-1
ENSDARG00000008370	1822.331262	-0.263264736	0.112404092	-2.342127688	0.019174154	0.595267771	ENSDARG00000008370	csnk1da	casein kinase 1, delta a [Source:ZFIN;Acc:ZDB-GENE-030131-825]	3	36043605	36080746	-1
ENSDARG00000099681	3.599297791	3.338669885	1.427513723	2.338800553	0.019345758	0.599718501	ENSDARG00000099681	BX548173.1		4	31528900	31537743	1
ENSDARG00000015472	587.3691635	0.324066306	0.138629835	2.337637534	0.019406059	0.600354062	ENSDARG00000015472	gpc4	glypican 4 [Source:ZFIN;Acc:ZDB-GENE-011119-1]	14	30749837	30810834	-1
ENSDARG00000038239	818.2659759	0.273448471	0.116992555	2.33731514	0.019422804	0.600354062	ENSDARG00000038239	tnpo2	transportin 2 (importin 3, karyopherin beta 2b) [Source:ZFIN;Acc:ZDB-GENE-040822-16]	3	18657784	18689492	1
ENSDARG00000071021	18.17197126	-1.297132086	0.555196404	-2.33634814	0.019473104	0.600403235	ENSDARG00000071021	papss2a	3'-phosphoadenosine 5'-phosphosulfate synthase 2a [Source:ZFIN;Acc:ZDB-GENE-061110-85]	17	23661062	23689323	-1
ENSDARG00000019353	162.6784387	0.443126865	0.189678671	2.336197641	0.019480943	0.600403235	ENSDARG00000019353	sparc	secreted protein, acidic, cysteine-rich (osteonectin) [Source:ZFIN;Acc:ZDB-GENE-030131-9]	14	25641650	25659615	-1
ENSDARG00000078703	203.7826976	0.417528321	0.178905633	2.333790811	0.019606678	0.603402625	ENSDARG00000078703	ASPH	aspartate beta-hydroxylase [Source:HGNC Symbol;Acc:HGNC:757]	7	57883872	57941487	-1
ENSDARG00000037748	11.87842109	-1.579773478	0.67747122	-2.331868027	0.019707635	0.60450785	ENSDARG00000037748	slc43a1b	solute carrier family 43 (amino acid system L transporter), member 1b [Source:ZFIN;Acc:ZDB-GENE-070209-173]	1	43890189	43936755	-1
ENSDARG00000070504	194.0571443	-0.406013075	0.174125937	-2.331720842	0.019715382	0.60450785	ENSDARG00000070504	trpc5a	transient receptor potential cation channel, subfamily C, member 5a [Source:ZFIN;Acc:ZDB-GENE-040812-1]	1	9802771	9936348	-1
ENSDARG00000021688	12.19425192	4.139327881	1.775406832	2.33148133	0.019727993	0.60450785	ENSDARG00000021688	mxa	myxovirus (influenza) resistance A [Source:ZFIN;Acc:ZDB-GENE-030721-5]	1	6878883	6898529	-1
ENSDARG00000054583	229.3873549	-0.394552321	0.169501326	-2.327724103	0.019926758	0.60971861	ENSDARG00000054583	mfsd6b	major facilitator superfamily domain containing 6b [Source:ZFIN;Acc:ZDB-GENE-040912-84]	9	41681044	41705925	-1
ENSDARG00000053580	53.40987418	-0.722116314	0.310466821	-2.325904941	0.020023622	0.611057845	ENSDARG00000053580	htr1fb	5-hydroxytryptamine (serotonin) receptor 1Fb [Source:ZFIN;Acc:ZDB-GENE-090312-140]	1	32901618	32902736	1
ENSDARG00000044488	60.36323068	0.690801618	0.297019478	2.32577884	0.020030352	0.611057845	ENSDARG00000044488	pak1ip1	PAK1 interacting protein 1 [Source:ZFIN;Acc:ZDB-GENE-030131-8414]	24	36270673	36287293	-1
ENSDARG00000100112	4.259344346	2.920364652	1.255918173	2.325282581	0.020056855	0.611057845	ENSDARG00000100112	znf1118	zinc finger protein 1118 [Source:ZFIN;Acc:ZDB-GENE-131125-21]	4	41749242	41759938	1
ENSDARG00000038270	86.55557149	-0.563813085	0.242846946	-2.321680775	0.020250131	0.616062362	ENSDARG00000038270	PIGG	si:ch73-49o8.1 [Source:ZFIN;Acc:ZDB-GENE-141215-6]	14	3610766	3837038	-1
ENSDARG00000070681	103.725906	0.50626925	0.218213176	2.32006728	0.020337238	0.617304637	ENSDARG00000070681	fam132a	family with sequence similarity 132, member A [Source:ZFIN;Acc:ZDB-GENE-061215-120]	23	24778883	24824394	1
ENSDARG00000038213	213.3600501	0.379509674	0.163599809	2.319743999	0.02035473	0.617304637	ENSDARG00000038213	slc35b1	solute carrier family 35, member B1 [Source:ZFIN;Acc:ZDB-GENE-040912-148]	3	20813422	20832966	-1
ENSDARG00000041723	107.6583224	0.541485362	0.23348645	2.319129708	0.020388004	0.617304637	ENSDARG00000041723	zgc:55461	zgc:55461 [Source:ZFIN;Acc:ZDB-GENE-040426-2879]	5	32418611	32421861	-1
ENSDARG00000020176	269.5139617	-0.344803434	0.148782856	-2.31749439	0.020476816	0.617304637	ENSDARG00000020176	CABZ01067086.1		19	192717	204458	-1
ENSDARG00000030630	387.9113232	0.353196716	0.15240635	2.317467188	0.020478296	0.617304637	ENSDARG00000030630	mfsd2aa	major facilitator superfamily domain containing 2aa [Source:ZFIN;Acc:ZDB-GENE-041114-166]	13	35766544	35828850	1
ENSDARG00000058220	299.8805321	0.337593405	0.145700194	2.317041556	0.020501468	0.617304637	ENSDARG00000058220	tada3l	transcriptional adaptor 3 (NGG1 homolog, yeast)-like [Source:ZFIN;Acc:ZDB-GENE-030131-6725]	11	16017681	16031405	1
ENSDARG00000100397	23.85499211	-3.479759023	1.501860697	-2.316965235	0.020505626	0.617304637	ENSDARG00000100397	pde6c	phosphodiesterase 6C, cGMP-specific, cone, alpha prime [Source:ZFIN;Acc:ZDB-GENE-040426-1664]	12	5094288	5119142	1
ENSDARG00000061355	107.9799274	0.571553942	0.246728097	2.316533658	0.020529149	0.617304637	ENSDARG00000061355	aoc1	amine oxidase, copper containing 1 [Source:ZFIN;Acc:ZDB-GENE-061103-112]	24	40113443	40121599	-1
ENSDARG00000036820	2507.083966	0.276030089	0.119178629	2.316103906	0.020552596	0.617304637	ENSDARG00000036820	mgll	monoglyceride lipase [Source:ZFIN;Acc:ZDB-GENE-031006-9]	8	26273421	26307362	1
ENSDARG00000100810	27.43532269	-0.964516863	0.417019502	-2.312881911	0.020729133	0.619356404	ENSDARG00000100810	CABZ01076758.1		KN150545.1	4269	15266	-1
ENSDARG00000019417	307.0313916	-0.365632598	0.158098822	-2.312683886	0.020740026	0.619356404	ENSDARG00000019417	gadd45ga	growth arrest and DNA-damage-inducible, gamma a [Source:ZFIN;Acc:ZDB-GENE-040426-1882]	8	31358435	31359929	-1
ENSDARG00000097879	42.04450109	-0.79590864	0.344165385	-2.312576091	0.020745957	0.619356404	ENSDARG00000097879	BX323824.1		25	34070583	34071855	1
ENSDARG00000100917	4.620328185	2.617785354	1.132178765	2.312166095	0.020768532	0.619356404	ENSDARG00000100917	slc30a8	solute carrier family 30 (zinc transporter), member 8 [Source:ZFIN;Acc:ZDB-GENE-060315-10]	19	46751130	46769977	1
ENSDARG00000055900	1380.798768	-0.2817354	0.121871048	-2.31175003	0.020791463	0.619356404	ENSDARG00000055900	zswim5	zinc finger, SWIM-type containing 5 [Source:ZFIN;Acc:ZDB-GENE-030925-30]	2	27835432	27888308	1
ENSDARG00000101794	12.57419943	1.393813767	0.603036794	2.311324582	0.020814933	0.619356404	ENSDARG00000101794	atp6v0e1	ATPase, H+ transporting, lysosomal V0 subunit e1 [Source:ZFIN;Acc:ZDB-GENE-041010-133]	14	51855440	51923377	1
ENSDARG00000071107	121.5712138	0.552260779	0.238955914	2.311140869	0.020825075	0.619356404	ENSDARG00000071107	wnt7bb	wingless-type MMTV integration site family, member 7Bb [Source:ZFIN;Acc:ZDB-GENE-081006-1]	25	1911947	1990135	-1
ENSDARG00000018814	3.783596909	-3.412845072	1.477826465	-2.309367949	0.020923172	0.620913284	ENSDARG00000018814	esrp2	epithelial splicing regulatory protein 2 [Source:ZFIN;Acc:ZDB-GENE-030131-9824]	7	34523352	34550359	1
ENSDARG00000011818	188.219973	-0.433858564	0.187901249	-2.308971157	0.020945182	0.620913284	ENSDARG00000011818	batf	basic leucine zipper transcription factor, ATF-like [Source:ZFIN;Acc:ZDB-GENE-041014-291]	20	46668830	46742836	1
ENSDARG00000103054	27.03979076	0.997569789	0.432108107	2.308611601	0.020965144	0.620913284	ENSDARG00000103054	dnm2b	dynamin 2b [Source:ZFIN;Acc:ZDB-GENE-040426-2371]	1	58161454	58183375	-1
ENSDARG00000035290	15.59603598	1.230364581	0.533180118	2.307596515	0.021021589	0.621717873	ENSDARG00000035290	dmrt3a	doublesex and mab-3 related transcription factor 3a [Source:ZFIN;Acc:ZDB-GENE-021220-3]	5	44400444	44403710	1
ENSDARG00000093584	20.53011907	-1.2105356	0.524882035	-2.306300309	0.021093858	0.62250409	ENSDARG00000093584	zgc:193505	zgc:193505 [Source:ZFIN;Acc:ZDB-GENE-030131-7103]	13	22545352	22547652	1
ENSDARG00000004953	12.69906622	4.61014627	1.999580858	2.305556313	0.021135437	0.62250409	ENSDARG00000004953	mxb	myxovirus (influenza) resistance B [Source:ZFIN;Acc:ZDB-GENE-030721-6]	1	6890918	6920301	-1
ENSDARG00000103574	104.9323238	-2.695742109	1.170404733	-2.303256329	0.021264425	0.62250409	ENSDARG00000103574	CABZ01109058.1		KN150086.1	123	1639	-1
ENSDARG00000018534	559.5257079	0.312128673	0.135522746	2.303146016	0.021270629	0.62250409	ENSDARG00000018534	slc6a9	solute carrier family 6 (neurotransmitter transporter, glycine), member 9 [Source:ZFIN;Acc:ZDB-GENE-050105-3]	2	33352730	33439580	1
ENSDARG00000102340	1378.313492	0.350567066	0.152231035	2.302862009	0.021286608	0.62250409	ENSDARG00000102340	ptn	pleiotrophin [Source:ZFIN;Acc:ZDB-GENE-030624-1]	4	1287988	1347047	-1
ENSDARG00000103658	3625.167601	-0.337256037	0.146453226	-2.302824233	0.021288734	0.62250409	ENSDARG00000103658	hivep1	human immunodeficiency virus type I enhancer binding protein 1 [Source:ZFIN;Acc:ZDB-GENE-070912-512]	19	3443817	3547962	-1
ENSDARG00000063026	148.7698243	0.469499199	0.203884278	2.302772944	0.021291622	0.62250409	ENSDARG00000063026	mlc1	megalencephalic leukoencephalopathy with subcortical cysts 1 [Source:ZFIN;Acc:ZDB-GENE-050419-145]	18	14958220	14973322	-1
ENSDARG00000087057	4.189324063	2.891585874	1.255761089	2.302656054	0.021298203	0.62250409	ENSDARG00000087057	ftr34	finTRIM family, member 34 [Source:ZFIN;Acc:ZDB-GENE-070912-110]	2	59181615	59187859	-1
ENSDARG00000015557	56.83402565	0.673382812	0.292468557	2.302410965	0.021312007	0.62250409	ENSDARG00000015557	zgc:100829	zgc:100829 [Source:ZFIN;Acc:ZDB-GENE-040801-54]	21	28710374	28757383	1
ENSDARG00000075067	4.709502765	-3.148649701	1.368395641	-2.300979049	0.021392815	0.62400609	ENSDARG00000075067	aipl1	aryl hydrocarbon receptor interacting protein-like 1 [Source:ZFIN;Acc:ZDB-GENE-131121-577]	15	24938123	24948691	-1
ENSDARG00000102713	52.53675165	-1.009302069	0.439095288	-2.298594623	0.021527969	0.627087004	ENSDARG00000102713	si:ch211-205a14.1	si:ch211-205a14.1 [Source:ZFIN;Acc:ZDB-GENE-050420-271]	4	69248343	69268517	-1
ENSDARG00000101095	498.0951518	-0.308444961	0.134253732	-2.297477745	0.021591531	0.628076938	ENSDARG00000101095	cpne4a	copine IVa [Source:ZFIN;Acc:ZDB-GENE-060503-427]	16	41395445	41515510	-1
ENSDARG00000017321	98.28698198	-0.613871593	0.267256846	-2.29693496	0.02162248	0.628116784	ENSDARG00000017321	kdr	kinase insert domain receptor (a type III receptor tyrosine kinase) [Source:ZFIN;Acc:ZDB-GENE-041001-112]	20	22321315	22377871	1
ENSDARG00000103038	151.2516102	-0.597753636	0.260313898	-2.296280151	0.021659868	0.62834331	ENSDARG00000103038	pik3r3a	phosphoinositide-3-kinase, regulatory subunit 3a (gamma) [Source:ZFIN;Acc:ZDB-GENE-040426-1978]	2	3115626	3146824	1
ENSDARG00000055876	305.3569528	0.375690114	0.163702995	2.294949551	0.021736016	0.629692077	ENSDARG00000055876	msmo1	methylsterol monooxygenase 1 [Source:ZFIN;Acc:ZDB-GENE-040426-2670]	1	20223614	20235835	-1
ENSDARG00000092976	104.4716595	0.617494768	0.269313928	2.292843796	0.021857	0.630556661	ENSDARG00000092976	si:ch211-127i16.2	si:ch211-127i16.2 [Source:ZFIN;Acc:ZDB-GENE-091204-54]	10	19470201	19566494	-1
ENSDARG00000003533	37.34737564	0.889695958	0.388057077	2.292693551	0.021865654	0.630556661	ENSDARG00000003533	col8a1b	collagen, type VIII, alpha 1b [Source:ZFIN;Acc:ZDB-GENE-060503-140]	22	28696908	28702666	-1
ENSDARG00000074908	189.7357248	0.472668355	0.206168195	2.292634688	0.021869046	0.630556661	ENSDARG00000074908	col6a1	collagen, type VI, alpha 1 [Source:ZFIN;Acc:ZDB-GENE-070501-6]	11	33733724	33802916	-1
ENSDARG00000000380	26.36186305	-1.388372495	0.605650926	-2.292364189	0.021884637	0.630556661	ENSDARG00000000380	pde6a	phosphodiesterase 6A, cGMP-specific, rod, alpha [Source:ZFIN;Acc:ZDB-GENE-030616-42]	14	24708158	24736897	-1
ENSDARG00000058394	38.88087366	0.815756409	0.356122005	2.290665554	0.021982764	0.631774009	ENSDARG00000058394	tagln3b	transgelin 3b [Source:ZFIN;Acc:ZDB-GENE-030131-4199]	24	21772037	21778756	-1
ENSDARG00000041051	23.35314907	-1.090630972	0.476132709	-2.290602917	0.02198639	0.631774009	ENSDARG00000041051	mid1ip1a	MID1 interacting protein 1a [Source:ZFIN;Acc:ZDB-GENE-990415-81]	9	30452442	30453669	-1
ENSDARG00000033296	1637.07829	0.225079122	0.098324263	2.28915138	0.022070558	0.633335551	ENSDARG00000033296	gpr37b	G protein-coupled receptor 37b [Source:ZFIN;Acc:ZDB-GENE-041210-264]	4	3971334	3989577	1
ENSDARG00000028521	468.8800953	0.367437618	0.16056392	2.288419574	0.022113099	0.633699937	ENSDARG00000028521	c1ql3b	complement component 1, q subcomponent-like 3b [Source:ZFIN;Acc:ZDB-GENE-040426-1836]	3	31264435	31298775	1
ENSDARG00000071478	49.54172352	0.693038765	0.303050455	2.286875845	0.022203071	0.634731992	ENSDARG00000071478	lnx2b	ligand of numb-protein X 2b [Source:ZFIN;Acc:ZDB-GENE-040426-2500]	14	32578170	32605615	1
ENSDARG00000031317	1455.913861	-0.227449252	0.099476725	-2.286456977	0.022227538	0.634731992	ENSDARG00000031317	ppdpfb	pancreatic progenitor cell differentiation and proliferation factor b [Source:ZFIN;Acc:ZDB-GENE-030131-8247]	23	17501495	17503432	-1
ENSDARG00000006314	452.2789359	0.326382173	0.142757832	2.286264573	0.022238785	0.634731992	ENSDARG00000006314	itgav	integrin, alpha V [Source:ZFIN;Acc:ZDB-GENE-060616-382]	9	11626297	11683828	-1
ENSDARG00000100753	1709.500222	0.217862029	0.095329832	2.285349966	0.022292315	0.635405793	ENSDARG00000100753	CABZ01076275.1		KN150405.1	1085	65848	-1
ENSDARG00000035719	115.0254308	-0.685031219	0.299870043	-2.284426989	0.022346449	0.635742189	ENSDARG00000035719	arl5c	ADP-ribosylation factor-like 5C [Source:ZFIN;Acc:ZDB-GENE-040426-1866]	3	15984576	15992257	-1
ENSDARG00000093438	91.32507286	0.666990998	0.292011184	2.284128261	0.022363994	0.635742189	ENSDARG00000093438	CU467110.1		1	8290389	8293852	-1
ENSDARG00000038863	95.35072595	0.54911614	0.240509825	2.283133925	0.022422481	0.636031109	ENSDARG00000038863	bre	brain and reproductive organ-expressed protein [Source:ZFIN;Acc:ZDB-GENE-050417-299]	17	41126662	41309453	1
ENSDARG00000102850	64.43408496	0.868724035	0.380575276	2.282660196	0.022450392	0.636031109	ENSDARG00000102850	CU469577.1		7	67523900	67524663	1
ENSDARG00000086302	601.9383503	0.27555482	0.120731104	2.282384659	0.02246664	0.636031109	ENSDARG00000086302	proser1	proline and serine rich 1 [Source:ZFIN;Acc:ZDB-GENE-111003-1]	10	24680229	24690388	-1
ENSDARG00000001760	2.655153944	3.82480787	1.676481188	2.281449918	0.022521837	0.636031109	ENSDARG00000001760	tnxba	tenascin XBa [Source:ZFIN;Acc:ZDB-GENE-070103-5]	16	16713265	16741787	-1
ENSDARG00000056976	6.4131316	2.391909443	1.048432546	2.28141472	0.022523918	0.636031109	ENSDARG00000056976	ifit16	interferon-induced protein with tetratricopeptide repeats 16 [Source:ZFIN;Acc:ZDB-GENE-131120-86]	17	23578181	23593787	-1
ENSDARG00000103926	154.795989	0.413180129	0.181166259	2.280668218	0.022568087	0.636432048	ENSDARG00000103926	inpp5e	inositol polyphosphate-5-phosphatase E [Source:ZFIN;Acc:ZDB-GENE-050809-23]	5	64376971	64396170	-1
ENSDARG00000034453	196.5703217	-0.395606572	0.173544396	-2.279569844	0.022633213	0.636989029	ENSDARG00000034453	unc119a	unc-119 homolog a (C. elegans) [Source:ZFIN;Acc:ZDB-GENE-090930-2]	15	28173622	28192348	1
ENSDARG00000044556	283.3616051	0.338003121	0.148290971	2.279323667	0.022647832	0.636989029	ENSDARG00000044556	pacs1a	phosphofurin acidic cluster sorting protein 1a [Source:ZFIN;Acc:ZDB-GENE-050208-244]	21	27477164	27518650	1
ENSDARG00000063572	438.2908317	-0.438971776	0.192675106	-2.278300425	0.022708684	0.637156425	ENSDARG00000063572	perp	PERP, TP53 apoptosis effector [Source:ZFIN;Acc:ZDB-GENE-050104-1]	13	1025245	1040404	1
ENSDARG00000013022	1.97485592	4.430508749	1.945051723	2.277835955	0.022736353	0.637156425	ENSDARG00000013022	si:ch211-59h6.1	si:ch211-59h6.1 [Source:ZFIN;Acc:ZDB-GENE-091204-418]	22	7664593	7670333	-1
ENSDARG00000004748	3.63383804	-3.347639727	1.47016772	-2.277046137	0.022783471	0.637156425	ENSDARG00000004748	zgc:100868	zgc:100868 [Source:ZFIN;Acc:ZDB-GENE-040801-33]	3	39331322	39346662	-1
ENSDARG00000031496	354.6210924	0.318284041	0.139785771	2.276941632	0.022789711	0.637156425	ENSDARG00000031496	ap1ar	adaptor-related protein complex 1 associated regulatory protein [Source:ZFIN;Acc:ZDB-GENE-130530-580]	14	4489477	4507630	1
ENSDARG00000075530	251.0153832	-0.372140483	0.163455686	-2.276705649	0.022803809	0.637156425	ENSDARG00000075530	pigu	phosphatidylinositol glycan anchor biosynthesis, class U [Source:ZFIN;Acc:ZDB-GENE-100629-1]	6	50711841	50731557	-1
ENSDARG00000026664	282.1843458	0.347723252	0.152832974	2.275184759	0.022894849	0.638859544	ENSDARG00000026664	uri1	URI1, prefoldin-like chaperone [Source:ZFIN;Acc:ZDB-GENE-050913-30]	18	14725170	14737487	1
ENSDARG00000057513	1084.468872	-0.217449493	0.09564863	-2.273419832	0.023000892	0.640583824	ENSDARG00000057513	mdm4	MDM4, p53 regulator [Source:ZFIN;Acc:ZDB-GENE-030131-6872]	11	22637980	22663624	-1
ENSDARG00000016733	107.8368165	0.549016197	0.241521908	2.273152781	0.023016975	0.640583824	ENSDARG00000016733	psat1	phosphoserine aminotransferase 1 [Source:ZFIN;Acc:ZDB-GENE-030131-5723]	5	68713689	68727260	-1
ENSDARG00000026165	27.71058298	1.200189291	0.528131652	2.272519146	0.023055173	0.640807065	ENSDARG00000026165	col11a1a	collagen, type XI, alpha 1a [Source:ZFIN;Acc:ZDB-GENE-070209-167]	24	28684862	28814144	-1
ENSDARG00000035332	41.47666754	-0.776984329	0.342190369	-2.270620097	0.023169986	0.643156403	ENSDARG00000035332	c10h21orf59	c10h21orf59 homolog (H. sapiens) [Source:ZFIN;Acc:ZDB-GENE-040930-8]	10	33629978	33635302	1
ENSDARG00000093269	85.6113167	0.559282433	0.246442236	2.269426065	0.023242429	0.643524004	ENSDARG00000093269	si:ch73-62b13.1	si:ch73-62b13.1 [Source:ZFIN;Acc:ZDB-GENE-050420-366]	18	15214453	15219542	1
ENSDARG00000078216	488.9814146	0.26863833	0.118418784	2.268544924	0.023296014	0.643524004	ENSDARG00000078216	eps15	epidermal growth factor receptor pathway substrate 15 [Source:ZFIN;Acc:ZDB-GENE-081104-264]	8	16483500	16523663	-1
ENSDARG00000089889	176.7738829	0.431218332	0.190093327	2.268455917	0.023301433	0.643524004	ENSDARG00000089889	CU861453.1		16	46467141	46468322	1
ENSDARG00000041799	6011.235788	0.319818549	0.14103038	2.267728046	0.023345787	0.643524004	ENSDARG00000041799	cx43	connexin 43 [Source:ZFIN;Acc:ZDB-GENE-991105-4]	20	40818053	40823420	-1
ENSDARG00000004952	63.79757484	3.145123151	1.386950219	2.267653955	0.023350306	0.643524004	ENSDARG00000004952	rsad2	radical S-adenosyl methionine domain containing 2 [Source:ZFIN;Acc:ZDB-GENE-050913-129]	17	35409505	35413376	-1
ENSDARG00000036282	68.5635058	0.633039691	0.27919039	2.267412182	0.023365058	0.643524004	ENSDARG00000036282	rnaset2	ribonuclease T2 [Source:ZFIN;Acc:ZDB-GENE-030131-2513]	13	9736875	9752591	1
ENSDARG00000057121	48.99620115	-0.762237432	0.336248851	-2.266884865	0.02339726	0.643576187	ENSDARG00000057121	C7 (1 of many)	si:dkey-246j23.5 [Source:ZFIN;Acc:ZDB-GENE-091111-2]	21	20864869	20878655	1
ENSDARG00000012972	22.89714299	-1.178012644	0.519861005	-2.266014633	0.023450487	0.644205819	ENSDARG00000012972	cfl1l	cofilin 1 (non-muscle), like [Source:ZFIN;Acc:ZDB-GENE-040426-2770]	13	33497194	33499882	1
ENSDARG00000098746	59.13328806	0.637542778	0.281692309	2.263259437	0.023619701	0.648015963	ENSDARG00000098746	dhrs13l1	dehydrogenase/reductase (SDR family) member 13 like 1 [Source:ZFIN;Acc:ZDB-GENE-040426-1907]	14	4044395	4054791	1
ENSDARG00000020164	2874.532074	0.240932634	0.106484655	2.262604264	0.023660095	0.648286604	ENSDARG00000020164	efnb2a	ephrin-B2a [Source:ZFIN;Acc:ZDB-GENE-990415-67]	9	26292945	26316436	1
ENSDARG00000088142	755.420299	-0.248122756	0.10971759	-2.261467437	0.023730327	0.649241161	ENSDARG00000088142	si:dkey-159n16.2	si:dkey-159n16.2 [Source:ZFIN;Acc:ZDB-GENE-131121-650]	4	47738340	47766702	-1
ENSDARG00000020946	490.7746706	-0.329252842	0.145662082	-2.260388137	0.023797172	0.649241161	ENSDARG00000020946	auts2b	autism susceptibility candidate 2b [Source:ZFIN;Acc:ZDB-GENE-131127-20]	15	20069034	20088473	-1
ENSDARG00000069265	55.14573118	0.760302078	0.336426232	2.259936968	0.023825163	0.649241161	ENSDARG00000069265	matn3b	matrilin 3b [Source:ZFIN;Acc:ZDB-GENE-050221-9]	13	32496994	32505435	-1
ENSDARG00000103490	364.2327445	0.294726982	0.13041823	2.259860324	0.023829921	0.649241161	ENSDARG00000103490	dpysl4	dihydropyrimidinase-like 4 [Source:ZFIN;Acc:ZDB-GENE-050720-3]	12	41086234	41124405	-1
ENSDARG00000019098	418.1778123	0.296999516	0.131440585	2.25957238	0.023847803	0.649241161	ENSDARG00000019098	cd82a	CD82 molecule a [Source:ZFIN;Acc:ZDB-GENE-030131-2818]	7	26438058	26466929	1
ENSDARG00000005821	116.9702433	0.490372047	0.217070475	2.259045348	0.023880564	0.649300614	ENSDARG00000005821	ncf2	neutrophil cytosolic factor 2 [Source:ZFIN;Acc:ZDB-GENE-070209-29]	7	41049675	41058850	-1
ENSDARG00000101828	40.65062769	-0.905253715	0.401502773	-2.25466367	0.024154448	0.655907541	ENSDARG00000101828	si:dkey-16p6.1	si:dkey-16p6.1 [Source:ZFIN;Acc:ZDB-GENE-081103-43]	4	69106827	69507582	-1
ENSDARG00000056938	3.940970052	-3.488036239	1.548067407	-2.253155272	0.02424936	0.657643895	ENSDARG00000056938	kera	keratocan [Source:ZFIN;Acc:ZDB-GENE-041210-165]	4	16348180	16356251	-1
ENSDARG00000030786	727.7756175	0.272344252	0.120905007	2.252547333	0.024287705	0.657843644	ENSDARG00000030786	mpi	mannose phosphate isomerase [Source:ZFIN;Acc:ZDB-GENE-050904-6]	25	2909571	2925890	1
ENSDARG00000097895	10.18680438	1.604458231	0.71263398	2.251447836	0.024357187	0.658885187	ENSDARG00000097895	CR352228.1		23	20591353	20591841	-1
ENSDARG00000020467	2010.045379	-0.242154605	0.107627168	-2.249939392	0.024452793	0.660629845	ENSDARG00000020467	safb	scaffold attachment factor B [Source:ZFIN;Acc:ZDB-GENE-030131-698]	22	15669476	15678440	-1
ENSDARG00000068274	1867.948608	0.196128419	0.087210487	2.248908652	0.024518308	0.661558169	ENSDARG00000068274	ANKRD65	si:ch211-203b8.6 [Source:ZFIN;Acc:ZDB-GENE-050419-160]	18	41505649	41519608	1
ENSDARG00000014244	1195.059963	-0.254995466	0.113433212	-2.247978892	0.024577536	0.661562994	ENSDARG00000014244	rbmx	RNA binding motif protein, X-linked [Source:ZFIN;Acc:ZDB-GENE-030131-579]	14	31515278	31522406	-1
ENSDARG00000078415	35.50794048	0.832190501	0.370203399	2.247927772	0.024580796	0.661562994	ENSDARG00000078415	lrrc3	leucine rich repeat containing 3 [Source:ZFIN;Acc:ZDB-GENE-080327-13]	9	42355791	42362957	1
ENSDARG00000063255	1125.855898	-0.249151255	0.110932851	-2.245964586	0.024706276	0.664098453	ENSDARG00000063255	btbd11a	BTB (POZ) domain containing 11a [Source:ZFIN;Acc:ZDB-GENE-050419-142]	4	11814929	12008555	-1
ENSDARG00000001015	695.6691732	0.261957658	0.116685509	2.244988768	0.024768854	0.664380271	ENSDARG00000001015	znf384l	zinc finger protein 384 like [Source:ZFIN;Acc:ZDB-GENE-030616-498]	19	7041463	7070639	-1
ENSDARG00000018383	46.32115394	0.729188377	0.324830756	2.244825535	0.024779335	0.664380271	ENSDARG00000018383	frzb	frizzled-related protein [Source:ZFIN;Acc:ZDB-GENE-990715-1]	9	45031080	45038196	1
ENSDARG00000104031	51.39970661	-0.691052738	0.308049771	-2.243315211	0.024876495	0.666144231	ENSDARG00000104031	mrpl33	mitochondrial ribosomal protein L33 [Source:ZFIN;Acc:ZDB-GENE-040914-42]	17	41034650	41044519	1
ENSDARG00000068232	245.2045291	-0.377268232	0.168584215	-2.237862134	0.025230047	0.674760766	ENSDARG00000068232	cbln12	cerebellin 12 [Source:ZFIN;Acc:ZDB-GENE-070912-11]	2	38139087	38143329	-1
ENSDARG00000099739	65.12933408	0.607936895	0.27187133	2.236119917	0.025343917	0.67695356	ENSDARG00000099739	CABZ01072952.1		KN150642.1	42452	55111	-1
ENSDARG00000074185	69.78310597	0.654397041	0.292890584	2.23427135	0.025465224	0.679339243	ENSDARG00000074185	pcsk9	proprotein convertase subtilisin/kexin type 9 [Source:ZFIN;Acc:ZDB-GENE-060927-1]	20	7408104	7443189	1
ENSDARG00000038728	351.159974	0.297150975	0.133124822	2.232122991	0.025606835	0.681941573	ENSDARG00000038728	ch25hl2	cholesterol 25-hydroxylase like 2 [Source:ZFIN;Acc:ZDB-GENE-080204-82]	21	7294886	7296203	1
ENSDARG00000101369	165.8638451	-0.403542292	0.180813271	-2.231817891	0.025627001	0.681941573	ENSDARG00000101369	CABZ01090890.1		KN150164.1	4431	10422	-1
ENSDARG00000017441	40.01790716	-0.74892512	0.335790584	-2.230333894	0.025725285	0.68370015	ENSDARG00000017441	mylz3	myosin, light polypeptide 3, skeletal muscle [Source:ZFIN;Acc:ZDB-GENE-000322-6]	1	6855476	6871030	1
ENSDARG00000094041	2.528621223	-3.723197137	1.67083515	-2.22834499	0.025857518	0.685587423	ENSDARG00000094041	krt17	keratin 17 [Source:ZFIN;Acc:ZDB-GENE-060503-86]	19	5450844	5456086	-1
ENSDARG00000017886	537.1040029	0.274321587	0.123108305	2.228294728	0.025860868	0.685587423	ENSDARG00000017886	zbtb11	zinc finger and BTB domain containing 11 [Source:ZFIN;Acc:ZDB-GENE-030131-5055]	6	29154215	29169327	-1
ENSDARG00000076440	458.2359983	-0.292817478	0.131453278	-2.227540324	0.025911184	0.685929906	ENSDARG00000076440	btbd6a	BTB (POZ) domain containing 6a [Source:ZFIN;Acc:ZDB-GENE-080218-26]	13	33263666	33268285	-1
ENSDARG00000006128	754.4704034	0.23667283	0.106322321	2.22599383	0.026014595	0.685929906	ENSDARG00000006128	cep170aa	centrosomal protein 170Aa [Source:ZFIN;Acc:ZDB-GENE-090312-109]	13	10849304	10940489	-1
ENSDARG00000087260	5785.514959	0.21258979	0.095512312	2.225784149	0.026028643	0.685929906	ENSDARG00000087260	mtss1lb	metastasis suppressor 1-like b [Source:ZFIN;Acc:ZDB-GENE-140718-4]	7	47759222	47900217	-1
ENSDARG00000025595	53.44471334	0.690006678	0.310021294	2.225675107	0.026035951	0.685929906	ENSDARG00000025595	agmo	alkylglycerol monooxygenase [Source:ZFIN;Acc:ZDB-GENE-040426-2207]	15	34476753	34560556	-1
ENSDARG00000086222	12805.10827	0.178490812	0.080199903	2.225573909	0.026042735	0.685929906	ENSDARG00000086222	nat16	N-acetyltransferase 16 [Source:ZFIN;Acc:ZDB-GENE-030219-43]	7	25861472	25879077	1
ENSDARG00000092042	14.71773734	1.264749915	0.568375011	2.225203239	0.026067598	0.685929906	ENSDARG00000092042	AL935153.1		8	31429240	31430926	1
ENSDARG00000040730	59.02783655	0.629368306	0.28301227	2.223819855	0.026160567	0.686998006	ENSDARG00000040730	wdr75	WD repeat domain 75 [Source:ZFIN;Acc:ZDB-GENE-030616-5]	9	41318371	41355185	-1
ENSDARG00000104099	1.651271293	-4.169605283	1.875128779	-2.22363676	0.026172893	0.686998006	ENSDARG00000104099	FP236513.1		3	6317624	6325842	-1
ENSDARG00000059044	7.995082662	-1.759065171	0.791335948	-2.222905678	0.026222161	0.687441463	ENSDARG00000059044	epm2a	epilepsy, progressive myoclonus type 2A, Lafora disease (laforin) [Source:ZFIN;Acc:ZDB-GENE-100922-143]	23	1517580	1548088	-1
ENSDARG00000016132	98.43495279	-0.547768155	0.246721877	-2.220184778	0.026406227	0.69085846	ENSDARG00000016132	keap1a	kelch-like ECH-associated protein 1a [Source:ZFIN;Acc:ZDB-GENE-030131-556]	2	41985607	42011622	-1
ENSDARG00000093759	1.814041704	-4.305844523	1.939554173	-2.220017663	0.026417569	0.69085846	ENSDARG00000093759	gpr31	G protein-coupled receptor 31 [Source:ZFIN;Acc:ZDB-GENE-070705-34]	20	42820653	42821819	-1
ENSDARG00000104211	1.669718872	-4.182995925	1.885003151	-2.219092272	0.026480448	0.691651053	ENSDARG00000104211	BX548173.4		4	31589840	31591347	-1
ENSDARG00000103723	7.348774978	-1.940343972	0.875060269	-2.217383237	0.026596914	0.693839649	ENSDARG00000103723	zgc:173702	zgc:173702 [Source:ZFIN;Acc:ZDB-GENE-080208-3]	4	67023063	67063035	1
ENSDARG00000004377	697.5243696	-0.237530213	0.107202475	-2.215715767	0.026710974	0.695233663	ENSDARG00000004377	ppp1r13ba	protein phosphatase 1, regulatory subunit 13Ba [Source:ZFIN;Acc:ZDB-GENE-030131-9805]	17	14606207	14683643	-1
ENSDARG00000097238	94.37966198	-0.533262736	0.240738506	-2.215111926	0.026752383	0.695233663	ENSDARG00000097238	hbba1	hemoglobin, beta adult 1 [Source:ZFIN;Acc:ZDB-GENE-990415-18]	3	54843855	54844670	-1
ENSDARG00000015349	661.0107338	0.315679678	0.142512539	2.215101071	0.026753128	0.695233663	ENSDARG00000015349	mfge8a	milk fat globule-EGF factor 8 protein a [Source:ZFIN;Acc:ZDB-GENE-050327-9]	7	48515371	48532405	-1
ENSDARG00000044328	262.4770909	-0.37247462	0.168193451	-2.214560779	0.026790227	0.695233663	ENSDARG00000044328	ankrd46a	ankyrin repeat domain 46a [Source:ZFIN;Acc:ZDB-GENE-030131-2643]	21	43482761	43490175	-1
ENSDARG00000101626	315.8083847	0.315218361	0.14236128	2.214214151	0.026814051	0.695233663	ENSDARG00000101626	arf6a	ADP-ribosylation factor 6a [Source:ZFIN;Acc:ZDB-GENE-030131-8007]	20	54525232	54527311	1
ENSDARG00000042557	452.6383953	-0.362325897	0.163737272	-2.212849234	0.026908042	0.696819834	ENSDARG00000042557	rnf144ab	ring finger protein 144ab [Source:ZFIN;Acc:ZDB-GENE-040718-486]	20	29931409	29961707	-1
ENSDARG00000059404	186.449005	-0.372123109	0.168244633	-2.211797803	0.026980639	0.697848805	ENSDARG00000059404	rab43	RAB43, member RAS oncogene family [Source:ZFIN;Acc:ZDB-GENE-060825-25]	11	413807	423601	1
ENSDARG00000093998	6.526109772	-2.11604463	0.957277956	-2.210480893	0.027071805	0.69860993	ENSDARG00000093998	si:ch73-7i4.2	si:ch73-7i4.2 [Source:ZFIN;Acc:ZDB-GENE-060810-137]	9	28799306	28805690	-1
ENSDARG00000093712	4.73205465	3.03644264	1.373693421	2.210422351	0.027075864	0.69860993	ENSDARG00000093712	CABZ01021530.1		1	52078519	52079238	1
ENSDARG00000102818	10.03877079	-1.680631586	0.761424574	-2.207220049	0.02729869	0.703372644	ENSDARG00000102818	BX510960.2		5	62023107	62027894	1
ENSDARG00000076264	1.647885017	4.16960921	1.889440233	2.206796033	0.027328312	0.703372644	ENSDARG00000076264	zgc:195170	zgc:195170 [Source:ZFIN;Acc:ZDB-GENE-080723-62]	22	4413136	4414504	-1
ENSDARG00000026166	51.46213671	0.664483655	0.301181843	2.206254031	0.027366218	0.703372644	ENSDARG00000026166	emilin1b	elastin microfibril interfacer 1b [Source:ZFIN;Acc:ZDB-GENE-060818-36]	17	12284905	12344030	-1
ENSDARG00000099515	443.396525	0.267231768	0.121145622	2.205872267	0.027392944	0.703372644	ENSDARG00000099515	ephx4	epoxide hydrolase 4 [Source:ZFIN;Acc:ZDB-GENE-080227-1]	6	24229466	24258923	-1
ENSDARG00000040944	28.70987526	0.890821013	0.405092821	2.199054058	0.027874079	0.714459134	ENSDARG00000040944	ntd5	ntl-dependent gene 5 [Source:ZFIN;Acc:ZDB-GENE-031030-7]	16	13678577	13705265	-1
ENSDARG00000103013	502.8094159	-0.280599206	0.127614582	-2.198802058	0.027892	0.714459134	ENSDARG00000103013	pcdh1g22	protocadherin 1 gamma 22 [Source:ZFIN;Acc:ZDB-GENE-030131-2695]	10	21819530	21862679	1
ENSDARG00000038030	29.34542647	0.855304074	0.389151036	2.197871766	0.027958245	0.715293183	ENSDARG00000038030	rbx1	ring-box 1, E3 ubiquitin protein ligase [Source:ZFIN;Acc:ZDB-GENE-041008-106]	3	24971412	24977254	-1
ENSDARG00000010008	607.9539127	0.315070603	0.14341916	2.196851536	0.028031051	0.716292863	ENSDARG00000010008	vim	vimentin [Source:ZFIN;Acc:ZDB-GENE-011212-3]	24	32261512	32278038	1
ENSDARG00000069307	18.71084586	1.524163341	0.694323707	2.195176868	0.028150913	0.718276385	ENSDARG00000069307	pomcb	proopiomelanocortin b [Source:ZFIN;Acc:ZDB-GENE-041014-294]	20	43071140	43081269	-1
ENSDARG00000079332	32.18662237	1.012155732	0.461156049	2.19482263	0.028176323	0.718276385	ENSDARG00000079332	AL928650.1		1	7928464	7941155	-1
ENSDARG00000075172	113.0635961	-0.472804398	0.215532347	-2.193658652	0.028259958	0.719544626	ENSDARG00000075172	fbxo25	F-box protein 25 [Source:ZFIN;Acc:ZDB-GENE-040801-19]	23	35369920	35384286	-1
ENSDARG00000090942	92.24554277	0.49500956	0.225757471	2.192660816	0.028331826	0.720510567	ENSDARG00000090942	CABZ01054394.1		4	70966537	70982009	-1
ENSDARG00000100093	527.7024636	0.284217417	0.129672876	2.191803137	0.028393724	0.72122098	ENSDARG00000100093	ppp2r2ba	protein phosphatase 2, regulatory subunit B, beta a [Source:ZFIN;Acc:ZDB-GENE-101026-5]	14	51807023	51837181	-1
ENSDARG00000062661	6.267629438	-2.424064979	1.107342982	-2.189082351	0.028590855	0.724396072	ENSDARG00000062661	abca4b	ATP-binding cassette, sub-family A (ABC1), member 4b [Source:ZFIN;Acc:ZDB-GENE-050517-4]	2	15534732	15626117	1
ENSDARG00000103634	2.564144918	-3.720965279	1.700109991	-2.188661498	0.028621452	0.724396072	ENSDARG00000103634	si:ch73-329n5.6	si:ch73-329n5.6 [Source:ZFIN;Acc:ZDB-GENE-131121-171]	12	43959010	43970957	-1
ENSDARG00000103379	178.9295313	0.455064607	0.207929122	2.188556382	0.028629099	0.724396072	ENSDARG00000103379	pax6a	paired box 6a [Source:ZFIN;Acc:ZDB-GENE-990415-200]	25	14932641	14953381	-1
ENSDARG00000102641	33.81365108	-0.821521996	0.375606896	-2.187185607	0.028728977	0.724396072	ENSDARG00000102641	CR925761.3		5	56747656	56757164	-1
ENSDARG00000007382	12.13849812	-1.473704809	0.673872834	-2.186918265	0.028748491	0.724396072	ENSDARG00000007382	ubtd1a	ubiquitin domain containing 1a [Source:ZFIN;Acc:ZDB-GENE-070424-93]	13	31241086	31248233	-1
ENSDARG00000086207	777.4188127	0.237313539	0.108519065	2.18683729	0.028754404	0.724396072	ENSDARG00000086207	grin2da	glutamate receptor, ionotropic, N-methyl D-aspartate 2D, a [Source:ZFIN;Acc:ZDB-GENE-041008-124]	19	9995220	10162122	-1
ENSDARG00000019856	1537.915496	0.252450523	0.115460628	2.186464138	0.028781666	0.724396072	ENSDARG00000019856	atp1a1b	ATPase, Na+/K+ transporting, alpha 1b polypeptide [Source:ZFIN;Acc:ZDB-GENE-001212-5]	9	36092369	36113016	1
ENSDARG00000087994	44.90131428	-0.714055612	0.326656156	-2.18595486	0.028818908	0.724396072	ENSDARG00000087994	si:ch211-114c17.1	si:ch211-114c17.1 [Source:ZFIN;Acc:ZDB-GENE-140106-201]	14	46501597	46525515	-1
ENSDARG00000078309	22.27745536	-1.151702053	0.527009183	-2.185354811	0.028862841	0.724396072	ENSDARG00000078309	fam83b	family with sequence similarity 83, member B [Source:ZFIN;Acc:ZDB-GENE-030131-7066]	13	1939077	1980717	-1
ENSDARG00000076404	393.7541226	-0.321500958	0.147177107	-2.184449505	0.028929234	0.724396072	ENSDARG00000076404	MCTP1 (1 of many)	multiple C2 and transmembrane domain containing 1 [Source:HGNC Symbol;Acc:HGNC:26183]	5	49795535	49989545	-1
ENSDARG00000039347	641.3604832	-0.254833044	0.116659722	-2.184413269	0.028931894	0.724396072	ENSDARG00000039347	rps24	ribosomal protein S24 [Source:ZFIN;Acc:ZDB-GENE-040109-5]	13	30094812	30104770	1
ENSDARG00000097839	54.76567411	0.646706512	0.296096256	2.184109044	0.028954236	0.724396072	ENSDARG00000097839	si:ch211-235i11.6	si:ch211-235i11.6 [Source:ZFIN;Acc:ZDB-GENE-131120-95]	17	50354781	50357130	-1
ENSDARG00000075752	72.27315716	0.653855695	0.299384381	2.184000687	0.028962198	0.724396072	ENSDARG00000075752	myo18aa	myosin XVIIIAa [Source:ZFIN;Acc:ZDB-GENE-080425-5]	10	37006999	37131603	-1
ENSDARG00000093188	117.2404049	0.481385175	0.220668041	2.181490228	0.029147176	0.727977236	ENSDARG00000093188	si:dkey-75a21.2	si:dkey-75a21.2 [Source:ZFIN;Acc:ZDB-GENE-030131-6823]	8	46319471	46340711	1
ENSDARG00000003109	1480.869508	0.210463496	0.096492954	2.181128132	0.029173941	0.727977236	ENSDARG00000003109	rcan1a	regulator of calcineurin 1a [Source:ZFIN;Acc:ZDB-GENE-040801-135]	9	36034547	36056343	1
ENSDARG00000089920	24.06683871	-0.947905626	0.434835679	-2.179916855	0.029263625	0.728135681	ENSDARG00000089920	mlip	muscular LMNA-interacting protein [Source:ZFIN;Acc:ZDB-GENE-041111-277]	13	2019227	2083922	-1
ENSDARG00000036840	24.94262665	-1.026206555	0.470845473	-2.17949755	0.029294726	0.728135681	ENSDARG00000036840	krt15	keratin 15 [Source:ZFIN;Acc:ZDB-GENE-040426-2931]	11	11532157	11534848	-1
ENSDARG00000001971	12.69987751	-1.302632478	0.597710236	-2.179371204	0.029304104	0.728135681	ENSDARG00000001971	cthrc1b	collagen triple helix repeat containing 1b [Source:ZFIN;Acc:ZDB-GENE-050420-46]	16	47519500	47548056	-1
ENSDARG00000079483	117.0715083	-0.466276826	0.213967811	-2.179191462	0.029317448	0.728135681	ENSDARG00000079483	CABZ01072096.1		10	44665103	44693011	-1
ENSDARG00000033393	240.9466553	0.338801723	0.155581451	2.17764856	0.029432211	0.730132018	ENSDARG00000033393	NPBWR2	neuropeptides B and W receptor 2 [Source:HGNC Symbol;Acc:HGNC:4530]	23	8261304	8262682	1
ENSDARG00000017119	129.5955105	-0.428080011	0.196845493	-2.174700601	0.02965256	0.733313941	ENSDARG00000017119	vps37a	vacuolar protein sorting 37A [Source:ZFIN;Acc:ZDB-GENE-030131-8312]	1	15770142	15787276	1
ENSDARG00000042940	234.6905417	0.338710074	0.155778389	2.174307213	0.029682071	0.733313941	ENSDARG00000042940	nab1a	NGFI-A binding protein 1a (EGR1 binding protein 1) [Source:ZFIN;Acc:ZDB-GENE-050208-574]	22	12845465	12868221	-1
ENSDARG00000030547	1119.085569	0.210493307	0.096845841	2.173488341	0.029743582	0.733313941	ENSDARG00000030547	rnd1a	Rho family GTPase 1a [Source:ZFIN;Acc:ZDB-GENE-040630-6]	23	17874456	17888435	1
ENSDARG00000070735	129.0015882	0.48913265	0.225055092	2.173390726	0.029750922	0.733313941	ENSDARG00000070735	rnd2	Rho family GTPase 2 [Source:ZFIN;Acc:ZDB-GENE-030616-177]	3	19701197	19750174	-1
ENSDARG00000062420	508.4629896	-0.267979233	0.12330729	-2.173263506	0.029760491	0.733313941	ENSDARG00000062420	nfia	nuclear factor I/A [Source:ZFIN;Acc:ZDB-GENE-050208-501]	22	16813197	17026111	-1
ENSDARG00000042182	17.32590005	1.223695987	0.563093143	2.173167979	0.029767677	0.733313941	ENSDARG00000042182	drc1	dynein regulatory complex subunit 1 homolog (Chlamydomonas) [Source:ZFIN;Acc:ZDB-GENE-041001-218]	20	33616556	33627546	1
ENSDARG00000090600	125.0146121	2.02442513	0.933189297	2.169361712	0.030055233	0.737852196	ENSDARG00000090600	si:ch211-213a13.1	si:ch211-213a13.1 [Source:ZFIN;Acc:ZDB-GENE-050208-471]	22	8950273	8966655	1
ENSDARG00000096058	75.39059343	-0.561546408	0.258856768	-2.169332535	0.030057447	0.737852196	ENSDARG00000096058	si:ch211-161m3.2	si:ch211-161m3.2 [Source:ZFIN;Acc:ZDB-GENE-110914-154]	4	70746999	70762510	1
ENSDARG00000087780	256.969238	-0.369870812	0.170545866	-2.168746866	0.030101907	0.737852196	ENSDARG00000087780	tiam2a	T-cell lymphoma invasion and metastasis 2a [Source:ZFIN;Acc:ZDB-GENE-030219-98]	17	48998853	49135527	1
ENSDARG00000057683	30.4051671	-0.836168913	0.385555145	-2.168740126	0.030102419	0.737852196	ENSDARG00000057683	mcm6	minichromosome maintenance complex component 6 [Source:ZFIN;Acc:ZDB-GENE-030909-6]	6	12733207	12755502	1
ENSDARG00000024443	255.1290611	0.419816192	0.193603344	2.16843461	0.030125635	0.737852196	ENSDARG00000024443	gnpda2	glucosamine-6-phosphate deaminase 2 [Source:ZFIN;Acc:ZDB-GENE-091117-41]	14	4169408	4186301	1
ENSDARG00000060601	476.9306874	0.290936062	0.134213561	2.16770987	0.030180768	0.738010379	ENSDARG00000060601	rgs7bpa	regulator of G-protein signaling 7 binding protein a [Source:ZFIN;Acc:ZDB-GENE-060929-380]	8	31892086	31910392	-1
ENSDARG00000079922	26.90580612	-0.894859885	0.412865599	-2.167436298	0.030201602	0.738010379	ENSDARG00000079922	klf4	Kruppel-like factor 4 [Source:ZFIN;Acc:ZDB-GENE-111014-1]	21	469621	485929	-1
ENSDARG00000001169	10.79862426	1.476845732	0.681698219	2.166421578	0.030278987	0.739050896	ENSDARG00000001169	hsd17b8	hydroxysteroid (17-beta) dehydrogenase 8 [Source:ZFIN;Acc:ZDB-GENE-010110-1]	19	7254688	7260769	1
ENSDARG00000056065	5.98873043	2.584727483	1.193367517	2.165910707	0.030318011	0.739153803	ENSDARG00000056065	mov10b.2	Moloney leukemia virus 10b, tandem duplicate 2 [Source:ZFIN;Acc:ZDB-GENE-060526-371]	8	27611553	27637626	-1
ENSDARG00000099442	220.7594759	-0.410604627	0.190000418	-2.161072233	0.03068976	0.745618338	ENSDARG00000099442	CABZ01058031.1		KN150424.1	325	9663	-1
ENSDARG00000058082	26.84298876	0.875796663	0.405307442	2.160820582	0.030709202	0.745618338	ENSDARG00000058082	birc7	baculoviral IAP repeat containing 7 [Source:ZFIN;Acc:ZDB-GENE-070615-35]	23	14461431	14474429	1
ENSDARG00000075540	15.14833237	1.269163664	0.587399114	2.160649607	0.030722416	0.745618338	ENSDARG00000075540	BX649498.1		6	46339409	46345096	1
ENSDARG00000018846	2.510941645	-3.694148126	1.710418212	-2.159792324	0.03078875	0.745618338	ENSDARG00000018846	dgat2	diacylglycerol O-acyltransferase 2 [Source:ZFIN;Acc:ZDB-GENE-050913-15]	10	32557416	32580360	-1
ENSDARG00000036107	513.0981625	-0.343450035	0.159037718	-2.159550827	0.030807459	0.745618338	ENSDARG00000036107	txnipa	thioredoxin interacting protein a [Source:ZFIN;Acc:ZDB-GENE-030804-10]	19	24904180	24908103	1
ENSDARG00000001244	4106.223579	-0.184958226	0.08564979	-2.159470866	0.030813655	0.745618338	ENSDARG00000001244	srrm1	serine/arginine repetitive matrix 1 [Source:ZFIN;Acc:ZDB-GENE-040426-2789]	17	25401867	25421953	1
ENSDARG00000018757	4.255022556	-2.960681227	1.371146946	-2.159273472	0.030828957	0.745618338	ENSDARG00000018757	klf5l	Kruppel-like factor 5 like [Source:ZFIN;Acc:ZDB-GENE-060312-34]	21	38081171	38106118	-1
ENSDARG00000059722	461.931087	0.280974327	0.130169564	2.158525533	0.030886995	0.746172183	ENSDARG00000059722	ubac1	UBA domain containing 1 [Source:ZFIN;Acc:ZDB-GENE-030131-9372]	5	50580253	50597291	1
ENSDARG00000043587	3.589858557	-3.334330556	1.546751829	-2.155698472	0.031107218	0.750638369	ENSDARG00000043587	srd5a2a	steroid-5-alpha-reductase, alpha polypeptide 2a [Source:ZFIN;Acc:ZDB-GENE-050417-199]	1	50422872	50429329	1
ENSDARG00000096618	5.832726375	-2.217129689	1.028757888	-2.155152066	0.031149936	0.750816006	ENSDARG00000096618	BX000534.2		12	16875332	16876568	-1
ENSDARG00000001906	50.72436322	0.717356471	0.333428642	2.151454257	0.031440363	0.754972747	ENSDARG00000001906	si:dkey-247m21.3	si:dkey-247m21.3 [Source:ZFIN;Acc:ZDB-GENE-091204-249]	21	20193366	20270516	1
ENSDARG00000038025	2782.99707	-0.230429517	0.107118702	-2.151160469	0.031463536	0.754972747	ENSDARG00000038025	cbx7a	chromobox homolog 7a [Source:ZFIN;Acc:ZDB-GENE-050417-400]	3	24855597	24864069	1
ENSDARG00000010434	1753.316807	0.23236241	0.108023595	2.151033858	0.031473527	0.754972747	ENSDARG00000010434	clu	clusterin [Source:ZFIN;Acc:ZDB-GENE-040426-1774]	20	39357596	39371108	-1
ENSDARG00000027687	73.13839043	0.571271491	0.265592566	2.150931777	0.031481585	0.754972747	ENSDARG00000027687	tmem230a	transmembrane protein 230a [Source:ZFIN;Acc:ZDB-GENE-040822-20]	10	19059712	19064142	1
ENSDARG00000012005	304.7348572	-0.300324994	0.139738728	-2.14918941	0.031619388	0.754972747	ENSDARG00000012005	mob2b	MOB kinase activator 2b [Source:ZFIN;Acc:ZDB-GENE-060616-319]	18	49974865	50043682	1
ENSDARG00000026484	482.6875079	0.310253143	0.144363066	2.149117161	0.031625114	0.754972747	ENSDARG00000026484	rab15	RAB15, member RAS oncogene family [Source:ZFIN;Acc:ZDB-GENE-040718-2]	20	28880024	28898120	-1
ENSDARG00000086037	176.9005851	0.411415603	0.191447203	2.148976833	0.031636236	0.754972747	ENSDARG00000086037	jam3a	junctional adhesion molecule 3a [Source:ZFIN;Acc:ZDB-GENE-070424-177]	15	19358111	19381568	1
ENSDARG00000027500	263.0284218	0.31985516	0.148891839	2.148238361	0.031694825	0.754972747	ENSDARG00000027500	oxsr1b	oxidative stress responsive 1b [Source:ZFIN;Acc:ZDB-GENE-040426-723]	24	19919669	20008546	-1
ENSDARG00000029751	43.92104712	-0.700893524	0.326271953	-2.148188091	0.031698816	0.754972747	ENSDARG00000029751	wbp1lb	WW domain binding protein 1-like b [Source:ZFIN;Acc:ZDB-GENE-050522-112]	1	30941729	30967387	1
ENSDARG00000062959	6.548374656	1.982831959	0.923071859	2.14807974	0.031707421	0.754972747	ENSDARG00000062959	3-Mar	zgc:158785 [Source:ZFIN;Acc:ZDB-GENE-070112-1712]	7	12546615	12568316	-1
ENSDARG00000035883	174.4707004	-0.390068709	0.181595937	-2.148003502	0.031713477	0.754972747	ENSDARG00000035883	nt5c1aa	5'-nucleotidase, cytosolic IAa [Source:ZFIN;Acc:ZDB-GENE-070705-423]	19	33179373	33217522	-1
ENSDARG00000043566	63.62839841	-0.60217701	0.280563894	-2.146309708	0.031848278	0.756876043	ENSDARG00000043566	nepro	nucleolus and neural progenitor protein [Source:ZFIN;Acc:ZDB-GENE-030131-5651]	9	27570572	27581162	-1
ENSDARG00000092580	1.837925321	-4.322052615	2.01484528	-2.145103973	0.031944535	0.756876043	ENSDARG00000092580	si:ch211-95j8.3	si:ch211-95j8.3 [Source:ZFIN;Acc:ZDB-GENE-091204-307]	10	15130415	15134224	1
ENSDARG00000059057	581.1552932	0.318320706	0.148426066	2.144641531	0.031981519	0.756876043	ENSDARG00000059057	atpv0e2	ATPase, H+ transporting V0 subunit e2 [Source:ZFIN;Acc:ZDB-GENE-050522-135]	22	34726941	34732553	1
ENSDARG00000099358	122.4320017	0.430174773	0.20059437	2.144500731	0.031992787	0.756876043	ENSDARG00000099358	hccsb	holocytochrome c synthase b [Source:ZFIN;Acc:ZDB-GENE-000607-78]	24	31144688	31155500	-1
ENSDARG00000008976	608.9178775	-0.24438705	0.113974988	-2.144216499	0.032015544	0.756876043	ENSDARG00000008976	mdn1	midasin AAA ATPase 1 [Source:ZFIN;Acc:ZDB-GENE-041001-138]	20	23978199	24047196	-1
ENSDARG00000026611	81.58705065	0.568956737	0.265384267	2.143897767	0.032041079	0.756876043	ENSDARG00000026611	socs3b	suppressor of cytokine signaling 3b [Source:ZFIN;Acc:ZDB-GENE-040426-2528]	12	34157076	34176402	1
ENSDARG00000096519	13.18046286	-3.900872265	1.820098898	-2.143219948	0.032095441	0.756876043	ENSDARG00000096519	irbpl	interphotoreceptor retinoid-binding protein like [Source:ZFIN;Acc:ZDB-GENE-070301-4]	12	2626000	2628738	1
ENSDARG00000097073	3.222850325	3.154250462	1.471941155	2.142918861	0.032119614	0.756876043	ENSDARG00000097073	CU928073.1		4	3432684	3442775	-1
ENSDARG00000099999	1277.690006	-0.212625502	0.099239246	-2.142554584	0.032148881	0.756876043	ENSDARG00000099999	tcf3b	transcription factor 3b [Source:ZFIN;Acc:ZDB-GENE-051113-64]	22	20288335	20317189	-1
ENSDARG00000087087	38.91057327	0.812663804	0.37929881	2.142542458	0.032149856	0.756876043	ENSDARG00000087087	col28a1b	collagen, type XXVIII, alpha 1b [Source:ZFIN;Acc:ZDB-GENE-160503-1]	16	47373919	47409219	1
ENSDARG00000001354	2.419822086	-3.626457058	1.693464879	-2.141442142	0.0322384	0.758120061	ENSDARG00000001354	slc6a13l	solute carrier family 6 (neurotransmitter transporter, GABA), member 13 like [Source:ZFIN;Acc:ZDB-GENE-030616-628]	6	41146667	41163481	1
ENSDARG00000094422	24.95353754	1.120451249	0.523552951	2.140091555	0.032347368	0.759841117	ENSDARG00000094422	si:dkey-12l12.1	si:dkey-12l12.1 [Source:ZFIN;Acc:ZDB-GENE-091204-232]	24	11194366	11206504	1
ENSDARG00000086098	105.9131276	-0.610753498	0.285466472	-2.139492923	0.032395768	0.760137175	ENSDARG00000086098	errfi1b	ERBB receptor feedback inhibitor 1b [Source:ZFIN;Acc:ZDB-GENE-170210-1]	23	20909897	20917999	1
ENSDARG00000087303	82.21318082	-1.336765247	0.624937707	-2.139037592	0.032432624	0.760161998	ENSDARG00000087303	cebpd	CCAAT/enhancer binding protein (C/EBP), delta [Source:ZFIN;Acc:ZDB-GENE-020111-4]	24	35676571	35677830	1
ENSDARG00000088116	25.80705788	0.909411091	0.425565108	2.136949372	0.03260211	0.76329195	ENSDARG00000088116	gstm.3	glutathione S-transferase mu tandem duplicate 3 [Source:ZFIN;Acc:ZDB-GENE-050309-24]	8	25283033	25287875	1
ENSDARG00000061660	342.3128801	0.287461216	0.134598206	2.135698712	0.032703979	0.764833705	ENSDARG00000061660	CABZ01055347.1		24	36953022	36985823	1
ENSDARG00000102977	152.996487	0.387792322	0.181734838	2.1338359	0.032856216	0.767373005	ENSDARG00000102977	cant1b	calcium activated nucleotidase 1b [Source:ZFIN;Acc:ZDB-GENE-040801-114]	11	44712014	44724463	-1
ENSDARG00000059916	32.25711024	-0.84833477	0.397628364	-2.133486557	0.032884833	0.767373005	ENSDARG00000059916	hyal1	hyaluronoglucosaminidase 1 [Source:ZFIN;Acc:ZDB-GENE-060312-42]	6	54054924	54070515	-1
ENSDARG00000102394	1171.076415	0.240054623	0.112581201	2.132279813	0.032983851	0.768838712	ENSDARG00000102394	ap1g1	adaptor-related protein complex 1, gamma 1 subunit [Source:ZFIN;Acc:ZDB-GENE-030131-3187]	7	68995766	69115102	-1
ENSDARG00000105746	4.185844871	2.415323904	1.133034266	2.131730677	0.033028993	0.769046792	ENSDARG00000105746	CABZ01083838.1		4	73000679	73022581	-1
ENSDARG00000093821	51.66889995	0.634058592	0.297556617	2.130883856	0.033098712	0.769826005	ENSDARG00000093821	si:ch211-110p13.9	si:ch211-110p13.9 [Source:ZFIN;Acc:ZDB-GENE-060526-9]	5	66589741	66596137	1
ENSDARG00000036893	18.24105044	-1.079879326	0.506914715	-2.130297848	0.033147031	0.770106353	ENSDARG00000036893	f13a1b	coagulation factor XIII, A1 polypeptide b [Source:ZFIN;Acc:ZDB-GENE-030131-9634]	7	8024805	8098285	-1
ENSDARG00000039041	198.8420939	0.385512025	0.181086085	2.128888175	0.033263513	0.771967984	ENSDARG00000039041	sfrp5	secreted frizzled-related protein 5 [Source:ZFIN;Acc:ZDB-GENE-011108-2]	13	39785661	39821445	-1
ENSDARG00000101331	12.86427814	1.386048115	0.651216923	2.128396954	0.033304185	0.772068099	ENSDARG00000101331	tekt1	tektin 1 [Source:ZFIN;Acc:ZDB-GENE-041114-99]	15	34007333	34020304	1
ENSDARG00000098103	779.0498414	-0.615626385	0.289485507	-2.126622472	0.033451464	0.77427963	ENSDARG00000098103	tefb	thyrotrophic embryonic factor b [Source:ZFIN;Acc:ZDB-GENE-050522-224]	3	5142981	5157744	-1
ENSDARG00000075159	22.78168074	1.03346071	0.486021232	2.126369471	0.033472508	0.77427963	ENSDARG00000075159	mfi2	antigen p97 (melanoma associated) identified by monoclonal antibodies 133.2 and 96.5 [Source:ZFIN;Acc:ZDB-GENE-050309-40]	6	30101250	30118879	1
ENSDARG00000063359	20.20041934	-1.001671145	0.471227602	-2.12566314	0.033531318	0.774332958	ENSDARG00000063359	arsib	arylsulfatase family, member Ib [Source:ZFIN;Acc:ZDB-GENE-100819-1]	21	44001330	44008484	-1
ENSDARG00000104174	13.25284143	-1.224997052	0.576442403	-2.125098787	0.033578371	0.774332958	ENSDARG00000104174	CABZ01055168.2		3	6635143	6638627	-1
ENSDARG00000012723	1618.108617	-0.218113162	0.102648777	-2.1248491	0.033599206	0.774332958	ENSDARG00000012723	rbm14a	RNA binding motif protein 14a [Source:ZFIN;Acc:ZDB-GENE-050522-496]	21	27333899	27344918	1
ENSDARG00000008884	211.1323883	0.496033948	0.233513541	2.1242192	0.033651818	0.774332958	ENSDARG00000008884	hprt1	hypoxanthine phosphoribosyltransferase 1 [Source:ZFIN;Acc:ZDB-GENE-040426-1918]	14	31169608	31181229	1
ENSDARG00000078076	283.5357016	0.367388529	0.17295745	2.124155561	0.033657138	0.774332958	ENSDARG00000078076	nab2	NGFI-A binding protein 2 (EGR1 binding protein 2) [Source:ZFIN;Acc:ZDB-GENE-080204-105]	11	2502131	2524794	-1
ENSDARG00000017014	3038.091758	0.226837092	0.106818937	2.123566275	0.033706428	0.774627708	ENSDARG00000017014	ywhae2	tyrosine 3-monooxygenase/tryptophan 5-monooxygenase activation protein, epsilon polypeptide 2 [Source:ZFIN;Acc:ZDB-GENE-050306-44]	7	71766327	71783613	1
ENSDARG00000094696	233.3119421	-2.184954069	1.029250241	-2.122859906	0.033765593	0.775148507	ENSDARG00000094696	si:dkey-201c13.2	si:dkey-201c13.2 [Source:ZFIN;Acc:ZDB-GENE-060526-243]	5	25479025	25482989	1
ENSDARG00000062479	162.7807528	0.381528224	0.179963336	2.12003307	0.034003257	0.779125867	ENSDARG00000062479	vcam1b	vascular cell adhesion molecule 1b [Source:ZFIN;Acc:ZDB-GENE-070209-238]	22	16144331	16154579	-1
ENSDARG00000033171	70.38320375	0.660905965	0.311758878	2.119926683	0.034012229	0.779125867	ENSDARG00000033171	trappc6bl	trafficking protein particle complex 6b-like [Source:ZFIN;Acc:ZDB-GENE-040426-1602]	15	14140047	14147183	-1
ENSDARG00000073952	112.700823	0.490907413	0.231632981	2.119332964	0.034062338	0.779432911	ENSDARG00000073952	slc4a7	solute carrier family 4, sodium bicarbonate cotransporter, member 7 [Source:ZFIN;Acc:ZDB-GENE-140106-104]	16	42789489	42866306	-1
ENSDARG00000103639	4.371870191	2.431925432	1.147813377	2.118746376	0.034111907	0.779492666	ENSDARG00000103639	si:dkey-36i7.3	si:dkey-36i7.3 [Source:ZFIN;Acc:ZDB-GENE-131127-316]	15	12319627	12339440	-1
ENSDARG00000019312	601.9046777	0.252384405	0.119150862	2.118192018	0.034158809	0.779492666	ENSDARG00000019312	rab39ba	RAB39B, member RAS oncogene family a [Source:ZFIN;Acc:ZDB-GENE-070620-7]	21	30503770	30508426	-1
ENSDARG00000079396	877.8808876	0.234668272	0.110816775	2.117624081	0.034206917	0.779492666	ENSDARG00000079396	lrfn5b	leucine rich repeat and fibronectin type III domain containing 5b [Source:ZFIN;Acc:ZDB-GENE-080327-20]	20	54594462	54618294	1
ENSDARG00000092759	518.4245388	-0.392197951	0.185211616	-2.117566701	0.034211781	0.779492666	ENSDARG00000092759	si:dkey-61p9.9	si:dkey-61p9.9 [Source:ZFIN;Acc:ZDB-GENE-041210-240]	4	76245352	76361603	1
ENSDARG00000040926	5075.943684	0.210074853	0.099316692	2.115201878	0.034412745	0.783231124	ENSDARG00000040926	nr2f2	nuclear receptor subfamily 2, group F, member 2 [Source:ZFIN;Acc:ZDB-GENE-990415-252]	18	23882118	24036481	-1
ENSDARG00000045359	359.0082455	0.307445794	0.145404942	2.114410896	0.034480188	0.783875504	ENSDARG00000045359	tceb1b	transcription elongation factor B (SIII), polypeptide 1b [Source:ZFIN;Acc:ZDB-GENE-040718-138]	2	30262320	30266252	-1
ENSDARG00000057598	1674.114552	0.302458278	0.143127085	2.11321483	0.034582385	0.783875504	ENSDARG00000057598	s100b	S100 calcium binding protein, beta (neural) [Source:ZFIN;Acc:ZDB-GENE-040718-290]	22	13822359	13826520	-1
ENSDARG00000045979	71.40503617	0.574709449	0.271960024	2.113212965	0.034582544	0.783875504	ENSDARG00000045979	zgc:153704	zgc:153704 [Source:ZFIN;Acc:ZDB-GENE-060929-1114]	5	4041699	4052774	-1
ENSDARG00000056780	204.0930434	-0.369049581	0.17466892	-2.112852024	0.034613435	0.783875504	ENSDARG00000056780	ssh1a	slingshot protein phosphatase 1a [Source:ZFIN;Acc:ZDB-GENE-040724-201]	5	19737763	19786809	1
ENSDARG00000035327	11.51074503	-1.472866298	0.697255295	-2.112377358	0.034654095	0.783875504	ENSDARG00000035327	ckma	creatine kinase, muscle a [Source:ZFIN;Acc:ZDB-GENE-980526-109]	5	36231926	36237693	-1
ENSDARG00000006395	623.0655628	-0.246873287	0.116875333	-2.112278803	0.034662543	0.783875504	ENSDARG00000006395	rbm25b	RNA binding motif protein 25b [Source:ZFIN;Acc:ZDB-GENE-030131-5547]	20	51318713	51373345	-1
ENSDARG00000008904	796.0088863	-0.243456839	0.115378139	-2.110077706	0.034851663	0.787313903	ENSDARG00000008904	smarca2	SWI/SNF related, matrix associated, actin dependent regulator of chromatin, subfamily a, member 2 [Source:ZFIN;Acc:ZDB-GENE-030131-5964]	5	44538781	44684209	1
ENSDARG00000105608	5.481382443	-2.117859922	1.00406683	-2.109281831	0.034920262	0.788025257	ENSDARG00000105608	BX957297.2		7	38378330	38380047	-1
ENSDARG00000089187	15.0947358	1.285486097	0.6099543	2.10751215	0.03507321	0.790469679	ENSDARG00000089187	wfdc2	WAP four-disulfide core domain 2 [Source:ZFIN;Acc:ZDB-GENE-090313-47]	23	12483643	12488808	-1
ENSDARG00000098334	22.74557077	0.943823703	0.447911022	2.107167846	0.035103033	0.790469679	ENSDARG00000098334	exosc3	exosome component 3 [Source:ZFIN;Acc:ZDB-GENE-050706-140]	14	51760826	51764967	-1
ENSDARG00000018077	10.58130961	1.498774239	0.711920181	2.105256008	0.035269029	0.792277434	ENSDARG00000018077	rbp1	retinol binding protein 1b, cellular [Source:ZFIN;Acc:ZDB-GENE-050421-2]	2	39062698	39070965	-1
ENSDARG00000039499	3.813055859	-2.747865162	1.305363911	-2.105056788	0.035286365	0.792277434	ENSDARG00000039499	soul2	heme-binding protein soul2 [Source:ZFIN;Acc:ZDB-GENE-030131-2524]	13	26910395	26925774	1
ENSDARG00000014626	4.31165608	-2.514821757	1.194715316	-2.104954815	0.035295241	0.792277434	ENSDARG00000014626	dlx3b	distal-less homeobox 3b [Source:ZFIN;Acc:ZDB-GENE-980526-280]	12	5673443	5676963	1
ENSDARG00000099423	2.306017694	3.58584818	1.704580146	2.103654785	0.035408571	0.793982061	ENSDARG00000099423	CR391930.1		15	28038422	28039598	-1
ENSDARG00000016908	21.29766785	0.996952112	0.474184533	2.102455988	0.035513351	0.795244064	ENSDARG00000016908	zgc:171779	zgc:171779 [Source:ZFIN;Acc:ZDB-GENE-071004-38]	3	31745615	31747505	-1
ENSDARG00000090537	15.83922071	1.133229709	0.539080145	2.102154418	0.035539751	0.795244064	ENSDARG00000090537	ifit11	interferon-induced protein with tetratricopeptide repeats 11 [Source:ZFIN;Acc:ZDB-GENE-121214-302]	12	16898031	16902205	-1
ENSDARG00000095139	1.729804482	4.228878908	2.013448923	2.10031596	0.035701056	0.796888379	ENSDARG00000095139	CR388373.2		23	14651811	14659136	-1
ENSDARG00000059610	356.6772563	-0.31557739	0.150275301	-2.099995056	0.035729276	0.796888379	ENSDARG00000059610	gpr146	G protein-coupled receptor 146 [Source:ZFIN;Acc:ZDB-GENE-050823-3]	3	47734932	47765241	1
ENSDARG00000069074	4780.043659	0.229420532	0.10927927	2.099396641	0.035781951	0.796888379	ENSDARG00000069074	cry1ba	cryptochrome circadian clock 1ba [Source:ZFIN;Acc:ZDB-GENE-010426-4]	8	21192979	21220597	1
ENSDARG00000068194	654.5532588	-2.213040772	1.054680342	-2.09830475	0.035878233	0.796888379	ENSDARG00000068194	klf9	Kruppel-like factor 9 [Source:ZFIN;Acc:ZDB-GENE-060526-244]	5	25475077	25478012	1
ENSDARG00000045277	12.6792238	-1.276315441	0.608288906	-2.098206013	0.035886951	0.796888379	ENSDARG00000045277	rdh12l	retinol dehydrogenase 12, like [Source:ZFIN;Acc:ZDB-GENE-040801-48]	24	32659254	32668125	-1
ENSDARG00000033327	171.689403	0.382961488	0.182524973	2.098132009	0.035893486	0.796888379	ENSDARG00000033327	unc5b	unc-5 netrin receptor B [Source:ZFIN;Acc:ZDB-GENE-041213-1]	13	28997628	29097341	1
ENSDARG00000070132	34.48944175	2.261482355	1.077968789	2.09791079	0.035913027	0.796888379	ENSDARG00000070132	aste1	asteroid homolog 1 (Drosophila) [Source:ZFIN;Acc:ZDB-GENE-060503-520]	16	41620621	41629783	1
ENSDARG00000105747	75.989335	0.54060143	0.257686207	2.097905962	0.035913453	0.796888379	ENSDARG00000105747	CABZ01069016.1		4	72333488	72342090	1
ENSDARG00000045014	9490.238376	0.199558005	0.095211135	2.095952383	0.036086415	0.799756462	ENSDARG00000045014	tuba2	tubulin, alpha 2 [Source:ZFIN;Acc:ZDB-GENE-040426-1970]	11	3268364	3275303	-1
ENSDARG00000104413	670.9778695	0.24990155	0.119250817	2.09559612	0.036118034	0.799756462	ENSDARG00000104413	rogdi	rogdi homolog (Drosophila) [Source:ZFIN;Acc:ZDB-GENE-030131-7582]	3	36286130	36298847	-1
ENSDARG00000052497	15.21549781	1.311590387	0.626310575	2.094153346	0.036246322	0.801761096	ENSDARG00000052497	zgc:110789	zgc:110789 [Source:ZFIN;Acc:ZDB-GENE-050306-38]	18	12066267	12083414	-1
ENSDARG00000067794	51.92215996	-0.692888566	0.330936824	-2.093718543	0.03628506	0.80178278	ENSDARG00000067794	cabz01076234.2	cabz01076234.2 [Source:ZFIN;Acc:ZDB-GENE-160727-2]	7	692518	711507	1
ENSDARG00000101752	30.53408647	-0.853207987	0.407611581	-2.093188775	0.036332306	0.80199223	ENSDARG00000101752	PLEKHG5 (1 of many)	pleckstrin homology and RhoGEF domain containing G5 [Source:HGNC Symbol;Acc:HGNC:29105]	23	37730350	37788927	1
ENSDARG00000069926	5.188156478	2.098990959	1.003106268	2.092491121	0.036394605	0.802130844	ENSDARG00000069926	hsd3b1	hydroxy-delta-5-steroid dehydrogenase, 3 beta- and steroid delta-isomerase 1 [Source:ZFIN;Acc:ZDB-GENE-081105-30]	9	21383576	21389595	1
ENSDARG00000027807	112.870881	-0.505489589	0.241650838	-2.091818066	0.036454794	0.802130844	ENSDARG00000027807	fynrk	fyn-related Src family tyrosine kinase [Source:ZFIN;Acc:ZDB-GENE-110411-7]	20	451800	475349	-1
ENSDARG00000062702	79.39287057	-0.53757387	0.257015615	-2.091600038	0.036474309	0.802130844	ENSDARG00000062702	ankmy1	ankyrin repeat and MYND domain containing 1 [Source:ZFIN;Acc:ZDB-GENE-050208-740]	22	15525642	15543611	-1
ENSDARG00000102395	1.519121927	4.046522437	1.934812834	2.091428363	0.036489682	0.802130844	ENSDARG00000102395	HAPLN1 (1 of many)	hyaluronan and proteoglycan link protein 1 [Source:HGNC Symbol;Acc:HGNC:2380]	KN150172.1	18077	33372	-1
ENSDARG00000027899	296.2184076	-0.316790646	0.151586075	-2.089840022	0.036632173	0.80373274	ENSDARG00000027899	shfm1	split hand/foot malformation (ectrodactyly) type 1 [Source:ZFIN;Acc:ZDB-GENE-030131-988]	19	41816078	41820260	-1
ENSDARG00000074540	1142.875835	-0.262697532	0.125718892	-2.089562889	0.036657083	0.80373274	ENSDARG00000074540	gpr63	G protein-coupled receptor 63 [Source:ZFIN;Acc:ZDB-GENE-110411-183]	20	417176	422500	1
ENSDARG00000078479	44.89089828	0.65646097	0.314193662	2.089351408	0.036676102	0.80373274	ENSDARG00000078479	mocs1	molybdenum cofactor synthesis 1 [Source:ZFIN;Acc:ZDB-GENE-130215-1]	17	41348372	41379956	1
ENSDARG00000043130	199.3537063	0.339917442	0.162724531	2.088913337	0.036715525	0.80376719	ENSDARG00000043130	notch2	notch 2 [Source:ZFIN;Acc:ZDB-GENE-000329-4]	8	19516900	19587707	1
ENSDARG00000095820	7.911506816	2.252657103	1.078866475	2.087985079	0.036799181	0.804695344	ENSDARG00000095820	BX649485.4		22	11067830	11068636	1
ENSDARG00000004251	21.49173128	1.029374861	0.493089509	2.087602437	0.036833712	0.804695344	ENSDARG00000004251	dhfr	dihydrofolate reductase [Source:ZFIN;Acc:ZDB-GENE-010406-5]	5	25538160	25546335	1
ENSDARG00000098680	643.554844	0.265388423	0.127181393	2.08669221	0.036915966	0.805663449	ENSDARG00000098680	si:zfos-2326c3.2	si:zfos-2326c3.2 [Source:ZFIN;Acc:ZDB-GENE-091113-25]	14	9286907	9407627	-1
ENSDARG00000007624	3.108204648	3.029611321	1.452523067	2.085757803	0.037000568	0.806680752	ENSDARG00000007624	gins1	GINS complex subunit 1 (Psf1 homolog) [Source:ZFIN;Acc:ZDB-GENE-041010-184]	13	9852855	9858880	1
ENSDARG00000002956	33.23420609	0.870439482	0.417576327	2.084503899	0.037114356	0.80833164	ENSDARG00000002956	si:dkey-32n7.4	si:dkey-32n7.4 [Source:ZFIN;Acc:ZDB-GENE-110411-175]	12	4077636	4108676	1
ENSDARG00000059781	1270.564253	0.197176916	0.094625834	2.083753542	0.037182591	0.808988037	ENSDARG00000059781	atcayb	ataxia, cerebellar, Cayman type b [Source:ZFIN;Acc:ZDB-GENE-070912-220]	2	55790738	55847125	1
ENSDARG00000086856	207.135119	-0.452743238	0.217452532	-2.082032492	0.037339502	0.810297702	ENSDARG00000086856	stk35	serine/threonine kinase 35 [Source:ZFIN;Acc:ZDB-GENE-061103-553]	23	41844296	41867531	-1
ENSDARG00000043680	1289.169364	-0.284483448	0.136671658	-2.081510191	0.037387232	0.810297702	ENSDARG00000043680	ylpm1	YLP motif containing 1 [Source:ZFIN;Acc:ZDB-GENE-030131-2196]	20	9184562	9212259	-1
ENSDARG00000057984	5.862167245	-1.998720103	0.960288823	-2.08137391	0.037399695	0.810297702	ENSDARG00000057984	eps8l1	eps8-like1 [Source:ZFIN;Acc:ZDB-GENE-050306-14]	3	16363419	16387641	-1
ENSDARG00000030289	56.92211378	0.708844205	0.340613712	2.081079474	0.037426632	0.810297702	ENSDARG00000030289	jag1a	jagged 1a [Source:ZFIN;Acc:ZDB-GENE-011128-2]	1	50461185	50513861	-1
ENSDARG00000099108	41.06333528	0.772241575	0.371147031	2.080689082	0.037462374	0.810297702	ENSDARG00000099108	clic6	chloride intracellular channel 6 [Source:ZFIN;Acc:ZDB-GENE-121214-172]	1	1471302	1479795	-1
ENSDARG00000075817	10.66009793	1.363620418	0.655401821	2.080586863	0.037471737	0.810297702	ENSDARG00000075817	mettl24	methyltransferase like 24 [Source:ZFIN;Acc:ZDB-GENE-070424-138]	20	53602867	53630066	-1
ENSDARG00000063354	368.3747983	0.375597087	0.180572947	2.08002967	0.037522812	0.810576707	ENSDARG00000063354	abtb1	ankyrin repeat and BTB (POZ) domain containing 1 [Source:ZFIN;Acc:ZDB-GENE-141212-241]	8	7054192	7080332	1
ENSDARG00000093489	226.3547744	0.330238126	0.158899095	2.078288275	0.037682816	0.813205887	ENSDARG00000093489	znf1119	zinc finger protein 1119 [Source:ZFIN;Acc:ZDB-GENE-110914-42]	4	29720249	29815094	-1
ENSDARG00000004307	90.48608174	-0.569783897	0.274291897	-2.0772903	0.037774774	0.813575306	ENSDARG00000004307	lypd6	LY6/PLAUR domain containing 6 [Source:ZFIN;Acc:ZDB-GENE-040912-117]	9	23260280	23307481	-1
ENSDARG00000104890	135.6048866	-1.29988631	0.625855064	-2.076976581	0.037803721	0.813575306	ENSDARG00000104890	si:ch211-76m11.3	si:ch211-76m11.3 [Source:ZFIN;Acc:ZDB-GENE-041210-276]	4	69292827	69413472	-1
ENSDARG00000004587	228.3048918	-0.322135358	0.155107236	-2.076855771	0.037814873	0.813575306	ENSDARG00000004587	kat5a	K(lysine) acetyltransferase 5a [Source:ZFIN;Acc:ZDB-GENE-040718-57]	5	23092694	23102148	1
ENSDARG00000105679	113.6030926	-1.435162636	0.691372241	-2.075817556	0.037910828	0.814814204	ENSDARG00000105679	si:dkey-240n22.6	si:dkey-240n22.6 [Source:ZFIN;Acc:ZDB-GENE-070705-411]	4	75349321	75384023	1
ENSDARG00000056156	1456.503751	0.190848725	0.09202558	2.07386604	0.038091754	0.81782992	ENSDARG00000056156	npdc1b	neural proliferation, differentiation and control, 1b [Source:ZFIN;Acc:ZDB-GENE-140106-58]	5	28270215	28315065	-1
ENSDARG00000100796	7.819072828	-1.790723845	0.863688503	-2.073344545	0.038140226	0.81782992	ENSDARG00000100796	CR847850.1		3	7550019	7551092	-1
ENSDARG00000056294	187.2645579	-0.383295737	0.184893687	-2.073060171	0.03816668	0.81782992	ENSDARG00000056294	SBK1	si:ch211-183d21.3 [Source:ZFIN;Acc:ZDB-GENE-091118-114]	24	37473369	37487542	1
ENSDARG00000099851	162.467353	0.375876327	0.181401118	2.072072823	0.03825865	0.818524889	ENSDARG00000099851	GPR180	G protein-coupled receptor 180 [Source:HGNC Symbol;Acc:HGNC:28899]	6	59793427	59802013	-1
ENSDARG00000082960	1.54384362	-4.063348414	1.961184724	-2.071884594	0.038276205	0.818524889	ENSDARG00000082960	SNORD21	Small nucleolar RNA SNORD21 [Source:RFAM;Acc:RF00068]	6	29106288	29106384	1
ENSDARG00000017107	105.9206612	0.473227025	0.228547405	2.070585859	0.038397515	0.820292984	ENSDARG00000017107	nr2e1	nuclear receptor subfamily 2, group E, member 1 [Source:ZFIN;Acc:ZDB-GENE-040801-127]	20	32534517	32543527	-1
ENSDARG00000044276	10.8442819	1.892582575	0.914386902	2.06978312	0.038472659	0.820439672	ENSDARG00000044276	spp1	secreted phosphoprotein 1 [Source:ZFIN;Acc:ZDB-GENE-050706-97]	10	15162592	15170652	-1
ENSDARG00000069370	6.105861125	1.85387028	0.895724896	2.069687121	0.038481654	0.820439672	ENSDARG00000069370	AL845424.1		20	42807176	42845350	1
ENSDARG00000045677	2.670892985	3.824592154	1.848698837	2.068802164	0.038564655	0.82087607	ENSDARG00000045677	opn1sw1	opsin 1 (cone pigments), short-wave-sensitive 1 [Source:ZFIN;Acc:ZDB-GENE-991109-25]	4	13578816	13581499	-1
ENSDARG00000006666	84.38302894	-0.497368734	0.240432165	-2.068644746	0.038579436	0.82087607	ENSDARG00000006666	BUD13	si:dkeyp-69c1.6 [Source:ZFIN;Acc:ZDB-GENE-030131-6333]	21	22660454	22668742	1
ENSDARG00000068657	3.881448909	-2.783871064	1.346017211	-2.068228431	0.038618548	0.820885753	ENSDARG00000068657	irgq2	immunity-related GTPase family, q2 [Source:ZFIN;Acc:ZDB-GENE-051212-7]	15	38248880	38253031	-1
ENSDARG00000076748	36.67346126	0.752669978	0.364105864	2.06717346	0.038717812	0.82217274	ENSDARG00000076748	ntn2	netrin 2 [Source:ZFIN;Acc:ZDB-GENE-050310-2]	24	38838974	38899844	-1
ENSDARG00000057074	801.751036	-0.295414702	0.143020642	-2.065538913	0.038872038	0.824364681	ENSDARG00000057074	rpgrb	retinitis pigmentosa GTPase regulator b [Source:ZFIN;Acc:ZDB-GENE-081015-2]	11	29523792	29543048	1
ENSDARG00000090366	59.96692262	-0.58688701	0.284171399	-2.065257134	0.038898677	0.824364681	ENSDARG00000090366	znf1065	zinc finger protein 1065 [Source:ZFIN;Acc:ZDB-GENE-071004-94]	4	33440720	33533611	1
ENSDARG00000094119	11.1141389	1.333320608	0.645999035	2.063966874	0.039020857	0.826129516	ENSDARG00000094119	CR846087.2		4	57790227	57810691	1
ENSDARG00000004034	945.1536465	0.263550053	0.127788617	2.062390689	0.039170555	0.828472845	ENSDARG00000004034	arhgdig	Rho GDP dissociation inhibitor (GDI) gamma [Source:ZFIN;Acc:ZDB-GENE-040426-1493]	3	27582768	27638390	1
ENSDARG00000055719	99.5617198	0.512693719	0.248650944	2.061901358	0.039217128	0.828632556	ENSDARG00000055719	ino80c	INO80 complex subunit C [Source:ZFIN;Acc:ZDB-GENE-040625-97]	16	26977039	26982503	-1
ENSDARG00000091757	2.329446833	-3.600772834	1.748653422	-2.059168952	0.039478056	0.832492607	ENSDARG00000091757	adgrf6	adhesion G protein-coupled receptor F6 [Source:ZFIN;Acc:ZDB-GENE-041001-212]	20	35665673	35678453	-1
ENSDARG00000042969	2802.275408	-0.203082319	0.09862352	-2.059167216	0.039478223	0.832492607	ENSDARG00000042969	znf1035	zinc finger protein 1035 [Source:ZFIN;Acc:ZDB-GENE-050309-241]	16	25096962	25123823	1
ENSDARG00000014488	249.0916544	-0.369376582	0.179478542	-2.058054277	0.039584923	0.833914533	ENSDARG00000014488	ca2	carbonic anhydrase II [Source:ZFIN;Acc:ZDB-GENE-031219-5]	24	32735385	32750019	-1
ENSDARG00000098811	41.3787247	0.714707775	0.347813299	2.054860401	0.03989249	0.839193004	ENSDARG00000098811	CABZ01021450.1		4	71325450	71334504	-1
ENSDARG00000012422	7.392160599	2.197597658	1.069581921	2.05463239	0.039914525	0.839193004	ENSDARG00000012422	col11a2	collagen, type XI, alpha 2 [Source:ZFIN;Acc:ZDB-GENE-000208-23]	19	7260815	7306481	-1
ENSDARG00000076262	268.4348844	-0.344314307	0.167638758	-2.053906328	0.039984759	0.839838134	ENSDARG00000076262	pou3f2b	POU class 3 homeobox 2b [Source:ZFIN;Acc:ZDB-GENE-980526-370]	16	32605791	32609062	1
ENSDARG00000100598	18.34569451	-1.033296824	0.503234123	-2.053312321	0.040042297	0.840215583	ENSDARG00000100598	CDH19	cadherin 19 [Source:HGNC Symbol;Acc:HGNC:1758]	24	15383	26319	1
ENSDARG00000093572	120.6879606	0.457512667	0.222893392	2.052607583	0.040110651	0.840819037	ENSDARG00000093572	lamc3	laminin, gamma 3 [Source:ZFIN;Acc:ZDB-GENE-060531-121]	5	33807610	33942327	1
ENSDARG00000036008	1502.629587	0.271270112	0.132253231	2.051141657	0.040253154	0.84246609	ENSDARG00000036008	caly	calcyon neuron-specific vesicular protein [Source:ZFIN;Acc:ZDB-GENE-090313-405]	1	48622466	48650639	1
ENSDARG00000021973	621.8532008	-0.233419683	0.113808669	-2.050983333	0.04026857	0.84246609	ENSDARG00000021973	st13	suppression of tumorigenicity 13 (colon carcinoma) (Hsp70 interacting protein) [Source:ZFIN;Acc:ZDB-GENE-030131-5395]	3	24957057	24970178	1
ENSDARG00000056439	13.0973697	-1.213050441	0.59168404	-2.050165899	0.040348244	0.843302137	ENSDARG00000056439	4-Mar	membrane-associated ring finger (C3HC4) 4 [Source:ZFIN;Acc:ZDB-GENE-041210-304]	9	52953132	53000197	1
ENSDARG00000008660	522.2704306	0.237506795	0.115942299	2.048491336	0.04051188	0.843922844	ENSDARG00000008660	coro1b	coronin, actin binding protein, 1B [Source:ZFIN;Acc:ZDB-GENE-040123-3]	7	18365715	18403802	-1
ENSDARG00000021113	2965.052592	0.272759094	0.133172434	2.048164821	0.040543852	0.843922844	ENSDARG00000021113	ptmaa	prothymosin, alpha a [Source:ZFIN;Acc:ZDB-GENE-030131-7647]	6	29763580	29804468	1
ENSDARG00000091859	25.72796817	0.897186172	0.438229662	2.047296769	0.040628955	0.843922844	ENSDARG00000091859	si:ch73-233m11.2	si:ch73-233m11.2 [Source:ZFIN;Acc:ZDB-GENE-081104-266]	8	7006168	7035298	-1
ENSDARG00000096564	41.85882172	-0.917939128	0.448453792	-2.046897905	0.04066811	0.843922844	ENSDARG00000096564	CU915827.1		1	9988732	9998038	-1
ENSDARG00000070526	2.966606664	2.987961613	1.459952274	2.046615951	0.040695807	0.843922844	ENSDARG00000070526	zc2hc1c	zinc finger, C2HC-type containing 1C [Source:ZFIN;Acc:ZDB-GENE-111020-1]	17	50169083	50180713	1
ENSDARG00000090297	135.4364511	0.441438301	0.215694349	2.046591866	0.040698174	0.843922844	ENSDARG00000090297	ldlrad2	low density lipoprotein receptor class A domain containing 2 [Source:ZFIN;Acc:ZDB-GENE-110204-1]	11	36215498	36227833	1
ENSDARG00000033567	734.8315092	0.29658294	0.144930933	2.046374327	0.040719556	0.843922844	ENSDARG00000033567	fkbp1ab	FK506 binding protein 1Ab [Source:ZFIN;Acc:ZDB-GENE-040927-9]	23	16762077	16765969	-1
ENSDARG00000096941	108.4818003	0.472127197	0.230716899	2.046348576	0.040722088	0.843922844	ENSDARG00000096941	si:dkey-77f5.8	si:dkey-77f5.8 [Source:ZFIN;Acc:ZDB-GENE-131120-149]	15	1043877	1049718	1
ENSDARG00000075209	309.3388246	-0.30108963	0.147188757	-2.045602098	0.040795535	0.843922844	ENSDARG00000075209	p4htm	prolyl 4-hydroxylase, transmembrane (endoplasmic reticulum) [Source:ZFIN;Acc:ZDB-GENE-110131-7]	6	40736564	40747184	-1
ENSDARG00000074441	34.84529357	-0.727273631	0.35562266	-2.045071117	0.040847847	0.843922844	ENSDARG00000074441	gp1bb	glycoprotein Ib (platelet), beta polypeptide [Source:ZFIN;Acc:ZDB-GENE-081104-406]	8	4519426	4529990	-1
ENSDARG00000061948	69.20888913	0.540065884	0.264210643	2.044073162	0.04094632	0.843922844	ENSDARG00000061948	amotl2b	angiomotin like 2b [Source:ZFIN;Acc:ZDB-GENE-061103-307]	2	23196181	23205527	1
ENSDARG00000016788	546.2902647	-0.280332315	0.137145844	-2.044045282	0.040949074	0.843922844	ENSDARG00000016788	zeb1a	zinc finger E-box binding homeobox 1a [Source:ZFIN;Acc:ZDB-GENE-070912-124]	2	43954072	43998917	-1
ENSDARG00000091269	6.406374661	5.124014865	2.506807316	2.044040175	0.040949578	0.843922844	ENSDARG00000091269	si:ch73-27e22.8	si:ch73-27e22.8 [Source:ZFIN;Acc:ZDB-GENE-100917-4]	22	8685864	8696040	-1
ENSDARG00000086033	262.6202472	0.31301306	0.153148743	2.043850015	0.040968366	0.843922844	ENSDARG00000086033	tspan5a	tetraspanin 5a [Source:ZFIN;Acc:ZDB-GENE-041010-145]	7	69254125	69399342	-1
ENSDARG00000074235	24.85088118	0.929836196	0.454957826	2.043785474	0.040974745	0.843922844	ENSDARG00000074235	CR376783.1		13	44760068	44860597	-1
ENSDARG00000013787	1481.411431	-0.187398512	0.091709602	-2.043390313	0.041013816	0.843922844	ENSDARG00000013787	gucy1a3	guanylate cyclase 1, soluble, alpha 3 [Source:ZFIN;Acc:ZDB-GENE-050417-230]	1	25092972	25108222	1
ENSDARG00000079056	2449.07548	-0.184467637	0.090317601	-2.042432875	0.041108611	0.845054564	ENSDARG00000079056	si:ch211-194c3.5	si:ch211-194c3.5 [Source:ZFIN;Acc:ZDB-GENE-090313-63]	13	13562730	13606702	1
ENSDARG00000002508	3.071956463	-3.107216588	1.521840259	-2.0417495	0.041176386	0.845445796	ENSDARG00000002508	ankrd33ab	ankyrin repeat domain 33Ab [Source:ZFIN;Acc:ZDB-GENE-100729-1]	6	39281568	39288493	1
ENSDARG00000088232	48.23277331	-0.644998594	0.315953004	-2.041438399	0.041207271	0.845445796	ENSDARG00000088232	shisa2b	shisa family member 2b [Source:ZFIN;Acc:ZDB-GENE-170119-1]	24	21200889	21216525	1
ENSDARG00000061549	38.20371238	-0.792933004	0.388631195	-2.040322587	0.041318207	0.84584728	ENSDARG00000061549	foxo1b	forkhead box O1 b [Source:ZFIN;Acc:ZDB-GENE-080425-3]	10	31865366	31917614	1
ENSDARG00000005085	1153.60026	0.226334692	0.110944001	2.040080483	0.04134231	0.84584728	ENSDARG00000005085	ggctb	gamma-glutamylcyclotransferase b [Source:ZFIN;Acc:ZDB-GENE-040426-1939]	16	54000890	54023177	1
ENSDARG00000014849	2.94761667	2.979474177	1.460578995	2.03992676	0.041357621	0.84584728	ENSDARG00000014849	pih1d2	PIH1 domain containing 2 [Source:ZFIN;Acc:ZDB-GENE-041212-54]	15	18221643	18226625	-1
ENSDARG00000092912	4.07834069	-2.451607421	1.202142017	-2.039365887	0.041413524	0.84584728	ENSDARG00000092912	BX323586.2		9	41141332	41151786	-1
ENSDARG00000101008	913.7447031	0.257937589	0.126487069	2.039240779	0.041426003	0.84584728	ENSDARG00000101008	soul4	heme-binding protein soul4 [Source:ZFIN;Acc:ZDB-GENE-110718-1]	22	38481750	38493900	-1
ENSDARG00000076994	27.30780849	0.856472399	0.420557686	2.036515862	0.041698582	0.850594994	ENSDARG00000076994	adgra2	adhesion G protein-coupled receptor A2 [Source:ZFIN;Acc:ZDB-GENE-081104-363]	8	37990927	38126777	-1
ENSDARG00000009142	7067.46791	-0.201114385	0.098816786	-2.035224922	0.041828246	0.851804415	ENSDARG00000009142	ppp1r13bb	protein phosphatase 1, regulatory subunit 13Bb [Source:ZFIN;Acc:ZDB-GENE-030131-4327]	20	20831379	20913953	1
ENSDARG00000078226	86.06736173	-0.520956874	0.256009419	-2.03491292	0.041859636	0.851804415	ENSDARG00000078226	cdh12a	cadherin 12, type 2a (N-cadherin 2) [Source:ZFIN;Acc:ZDB-GENE-070912-673]	2	29012243	29133359	1
ENSDARG00000076103	232.337488	0.402177531	0.197656619	2.03472838	0.041878211	0.851804415	ENSDARG00000076103	grid2ipa	glutamate receptor, ionotropic, delta 2 (Grid2) interacting protein, a [Source:ZFIN;Acc:ZDB-GENE-091113-42]	3	18525991	18560269	-1
ENSDARG00000105463	392.3465531	-0.291299168	0.143265404	-2.033283399	0.042023899	0.852974146	ENSDARG00000105463	CR352285.4		11	37030296	37030892	-1
ENSDARG00000103579	77.55713187	-0.533566458	0.262433539	-2.033148886	0.042037483	0.852974146	ENSDARG00000103579	FO704584.2		22	1958383	1965824	-1
ENSDARG00000101030	22.97823504	-0.930658115	0.457784007	-2.032963362	0.042056225	0.852974146	ENSDARG00000101030	si:ch73-158p21.3	si:ch73-158p21.3 [Source:ZFIN;Acc:ZDB-GENE-030131-4747]	4	74781811	74789618	-1
ENSDARG00000075437	931.5324122	0.253267503	0.124625069	2.032235598	0.042129811	0.853111189	ENSDARG00000075437	shc1	SHC (Src homology 2 domain containing) transforming protein 1 [Source:ZFIN;Acc:ZDB-GENE-030131-2538]	16	22866620	22948028	-1
ENSDARG00000052623	502.429912	-0.245549963	0.120856748	-2.031743919	0.042179587	0.853111189	ENSDARG00000052623	bsdc1	BSD domain containing 1 [Source:ZFIN;Acc:ZDB-GENE-040905-1]	13	45843439	45863389	1
ENSDARG00000091902	45.50184645	0.637019487	0.313619891	2.031183308	0.042236403	0.853111189	ENSDARG00000091902	b3gnt2b	UDP-GlcNAc:betaGal beta-1,3-N-acetylglucosaminyltransferase 2b [Source:ZFIN;Acc:ZDB-GENE-050913-158]	17	24018390	24063963	1
ENSDARG00000022430	190.9599647	0.356122302	0.175353565	2.030881442	0.042267023	0.853111189	ENSDARG00000022430	ppp1r8b	protein phosphatase 1, regulatory subunit 8b [Source:ZFIN;Acc:ZDB-GENE-040426-1271]	16	4684308	4702368	-1
ENSDARG00000062382	217.2346474	0.350677499	0.172753641	2.029928269	0.042363831	0.853111189	ENSDARG00000062382	snapin	SNAP-associated protein [Source:ZFIN;Acc:ZDB-GENE-060503-343]	19	24334873	24338272	1
ENSDARG00000075045	8.232419248	1.779853708	0.876817302	2.029902585	0.042366442	0.853111189	ENSDARG00000075045	cxcl18b	chemokine (C-X-C motif) ligand 18b [Source:ZFIN;Acc:ZDB-GENE-090313-165]	1	48577744	48581470	-1
ENSDARG00000074488	233.1141874	0.318599392	0.1569758	2.02960833	0.042396368	0.853111189	ENSDARG00000074488	ifngr1	interferon gamma receptor 1 [Source:ZFIN;Acc:ZDB-GENE-071120-8]	13	1227261	1244636	1
ENSDARG00000096026	5.879795475	2.020579621	0.996352587	2.027976488	0.042562648	0.853111189	ENSDARG00000096026	si:dkey-4e4.1	si:dkey-4e4.1 [Source:ZFIN;Acc:ZDB-GENE-110914-73]	4	57489608	57495604	1
ENSDARG00000017665	800.8680961	-0.314263763	0.154969543	-2.027906625	0.042569779	0.853111189	ENSDARG00000017665	snrkb	SNF related kinase b [Source:ZFIN;Acc:ZDB-GENE-040426-1724]	25	13401788	13429919	1
ENSDARG00000087394	264.7502807	-0.315932665	0.155800055	-2.02780843	0.042579804	0.853111189	ENSDARG00000087394	tshz3a	teashirt zinc finger homeobox 3a [Source:ZFIN;Acc:ZDB-GENE-100322-1]	18	14762626	14775074	-1
ENSDARG00000091321	4.717161816	-2.185088206	1.077583806	-2.027766374	0.042584098	0.853111189	ENSDARG00000091321	CABZ01088229.1		14	282823	288275	1
ENSDARG00000105693	1311.863673	-0.206495387	0.101853602	-2.027374412	0.042624137	0.853111189	ENSDARG00000105693	CR354588.1		7	50943938	50974465	-1
ENSDARG00000087697	123.6530826	0.432976587	0.213569443	2.027333972	0.042628269	0.853111189	ENSDARG00000087697	lpl	lipoprotein lipase [Source:ZFIN;Acc:ZDB-GENE-990415-139]	22	15598222	15603932	1
ENSDARG00000018553	172.4373144	0.431030395	0.212639841	2.027044381	0.042657874	0.853111189	ENSDARG00000018553	ifih1	interferon induced with helicase C domain 1 [Source:ZFIN;Acc:ZDB-GENE-081104-438]	9	51616720	51685865	1
ENSDARG00000032865	1141.00416	-0.199581006	0.098462791	-2.026968804	0.042665603	0.853111189	ENSDARG00000032865	pacsin1a	protein kinase C and casein kinase substrate in neurons 1a [Source:ZFIN;Acc:ZDB-GENE-050522-155]	23	3712122	3760801	-1
ENSDARG00000102369	1760.670812	0.211782006	0.104522819	2.026179625	0.042746381	0.853922291	ENSDARG00000102369	st3gal2	ST3 beta-galactoside alpha-2,3-sialyltransferase 2 [Source:ZFIN;Acc:ZDB-GENE-050419-181]	18	18622382	18645536	1
ENSDARG00000105279	153.9869441	-0.37173677	0.18355644	-2.025190561	0.042847801	0.854690748	ENSDARG00000105279	si:ch211-108c17.2	si:ch211-108c17.2 [Source:ZFIN;Acc:ZDB-GENE-131118-13]	4	68824615	68857695	-1
ENSDARG00000099500	4.216090756	-2.883476623	1.42392526	-2.025019644	0.042865347	0.854690748	ENSDARG00000099500	clec3bb	C-type lectin domain family 3, member Bb [Source:ZFIN;Acc:ZDB-GENE-111027-16]	19	2784904	2789333	-1
ENSDARG00000075718	342.3139107	0.356314214	0.17605681	2.023859312	0.042984629	0.854921828	ENSDARG00000075718	rpz5	rapunzel 5 [Source:ZFIN;Acc:ZDB-GENE-030131-4678]	16	46526040	46529577	1
ENSDARG00000056519	518.6132703	0.247452542	0.122281404	2.023631841	0.043008046	0.854921828	ENSDARG00000056519	si:dkey-280e21.3	si:dkey-280e21.3 [Source:ZFIN;Acc:ZDB-GENE-140106-61]	14	25168086	25205292	1
ENSDARG00000088337	13.36987034	-3.755294529	1.855986806	-2.023341178	0.043037984	0.854921828	ENSDARG00000088337	wu:fc34e06	wu:fc34e06 [Source:ZFIN;Acc:ZDB-GENE-030131-3331]	1	39965481	39986482	1
ENSDARG00000087641	17.17397514	-1.100112893	0.543805668	-2.022989016	0.04307428	0.854921828	ENSDARG00000087641	cdh26.2	cadherin 26, tandem duplicate 2 [Source:ZFIN;Acc:ZDB-GENE-100922-183]	23	925807	960724	-1
ENSDARG00000095046	15.50385507	1.074087876	0.531041781	2.022605216	0.043113866	0.854921828	ENSDARG00000095046	pold2	polymerase (DNA directed), delta 2, regulatory subunit [Source:ZFIN;Acc:ZDB-GENE-030616-157]	8	36538074	36547093	1
ENSDARG00000042021	15.61721137	1.118580236	0.553093453	2.0224073	0.043134292	0.854921828	ENSDARG00000042021	mapk12a	mitogen-activated protein kinase 12a [Source:ZFIN;Acc:ZDB-GENE-990415-257]	18	14876157	14891923	-1
ENSDARG00000042090	26.99141723	-0.841956705	0.416441444	-2.021788941	0.043198161	0.854921828	ENSDARG00000042090	si:ch73-55i23.1	si:ch73-55i23.1 [Source:ZFIN;Acc:ZDB-GENE-140106-38]	5	1646489	1658550	1
ENSDARG00000056379	40.58692845	0.703524278	0.347972603	2.021780658	0.043199017	0.854921828	ENSDARG00000056379	si:ch73-86n18.1	si:ch73-86n18.1 [Source:ZFIN;Acc:ZDB-GENE-141216-19]	16	21975668	21981009	-1
ENSDARG00000042112	51.19618649	0.603010073	0.298337147	2.021236974	0.04325524	0.85523745	ENSDARG00000042112	dio1	deiodinase, iodothyronine, type I [Source:ZFIN;Acc:ZDB-GENE-030328-41]	8	18003858	18006377	-1
ENSDARG00000102255	313.3131021	0.78843385	0.390254128	2.020308802	0.043351366	0.856340711	ENSDARG00000102255	CABZ01102076.1		KN150199.1	4847	6928	-1
ENSDARG00000016059	234.3815973	0.31574503	0.156324648	2.019803231	0.043403802	0.856579677	ENSDARG00000016059	rab5b	RAB5B, member RAS oncogene family [Source:ZFIN;Acc:ZDB-GENE-040426-2593]	9	27939771	27965887	1
ENSDARG00000009677	1569.442987	0.189870751	0.094040304	2.019035905	0.043483488	0.85735549	ENSDARG00000009677	dlg1	discs, large homolog 1 (Drosophila) [Source:ZFIN;Acc:ZDB-GENE-010724-8]	6	29870215	30092361	1
ENSDARG00000031664	4.146527809	2.363059739	1.17097408	2.018029074	0.043588233	0.858243692	ENSDARG00000031664	sox21a	SRY (sex determining region Y)-box 21a [Source:ZFIN;Acc:ZDB-GENE-990715-6]	6	7257046	7258174	1
ENSDARG00000063191	5.179313884	2.030194767	1.006129666	2.017826167	0.043609369	0.858243692	ENSDARG00000063191	extl2	exostosin-like glycosyltransferase 2 [Source:ZFIN;Acc:ZDB-GENE-060929-1122]	2	7251631	7260085	-1
ENSDARG00000076638	154.4219833	-0.377827666	0.187335739	-2.016847765	0.043711403	0.858433463	ENSDARG00000076638	MEX3A	mex-3 RNA binding family member A [Source:HGNC Symbol;Acc:HGNC:33482]	16	46793710	46799742	-1
ENSDARG00000097532	2.118637981	-3.464802647	1.718348742	-2.016355913	0.043762772	0.858433463	ENSDARG00000097532	si:ch73-93k15.5	si:ch73-93k15.5 [Source:ZFIN;Acc:ZDB-GENE-131121-427]	24	21042717	21047682	1
ENSDARG00000078552	5.092239372	-2.048318229	1.015875866	-2.016307601	0.043767821	0.858433463	ENSDARG00000078552	grhl3	grainyhead-like transcription factor 3 [Source:ZFIN;Acc:ZDB-GENE-030131-9854]	17	26946960	26958792	1
ENSDARG00000089853	5.631238831	-2.018344137	1.001071276	-2.016184248	0.043780713	0.858433463	ENSDARG00000089853	si:dkey-22n8.3	si:dkey-22n8.3 [Source:ZFIN;Acc:ZDB-GENE-110914-188]	1	46293820	46298613	-1
ENSDARG00000017229	112.4175261	0.45448146	0.225467502	2.015729345	0.043828285	0.858573467	ENSDARG00000017229	megf10	multiple EGF-like-domains 10 [Source:ZFIN;Acc:ZDB-GENE-080506-1]	10	16111867	16204182	1
ENSDARG00000078270	2631.014611	-0.1910427	0.094806838	-2.015073017	0.043896999	0.858731202	ENSDARG00000078270	CU467961.1		5	54321877	54492081	-1
ENSDARG00000100404	25.62163602	0.888504213	0.440971264	2.014880075	0.043917216	0.858731202	ENSDARG00000100404	CABZ01002768.2		KN150332.1	9290	10435	-1
ENSDARG00000098984	973.9062846	-0.227571741	0.112971169	-2.014423179	0.043965123	0.858877078	ENSDARG00000098984	pid1	phosphotyrosine interaction domain containing 1 [Source:ZFIN;Acc:ZDB-GENE-050320-72]	18	46636360	46686334	-1
ENSDARG00000016573	679.5199816	-0.344973904	0.171303002	-2.013822869	0.044028134	0.858979184	ENSDARG00000016573	mroh1	maestro heat-like repeat family member 1 [Source:ZFIN;Acc:ZDB-GENE-090806-2]	16	31301093	31387319	-1
ENSDARG00000040628	3.425082361	-2.616288077	1.299306929	-2.013602805	0.044051252	0.858979184	ENSDARG00000040628	zgc:110333	zgc:110333 [Source:ZFIN;Acc:ZDB-GENE-050417-331]	15	42604012	42618861	1
ENSDARG00000079900	201.4618571	-0.392624943	0.19516755	-2.011732708	0.044248121	0.862026463	ENSDARG00000079900	shroom4	shroom family member 4 [Source:ZFIN;Acc:ZDB-GENE-041111-246]	7	24458401	24541867	1
ENSDARG00000069737	12.96758593	-1.598875607	0.795660604	-2.009494498	0.044484718	0.86574863	ENSDARG00000069737	pou4f2	POU class 4 homeobox 2 [Source:ZFIN;Acc:ZDB-GENE-040401-1]	1	35704909	35708274	1
ENSDARG00000100651	284.2149445	-0.371921713	0.185149336	-2.008766115	0.044561943	0.86574863	ENSDARG00000100651	PDCL3	phosducin like 3 [Source:HGNC Symbol;Acc:HGNC:28860]	KN150015.1	2018	9572	1
ENSDARG00000004151	276.7231888	0.302334907	0.150523447	2.008556887	0.044584147	0.86574863	ENSDARG00000004151	rab23	RAB23, member RAS oncogene family [Source:ZFIN;Acc:ZDB-GENE-050522-328]	13	1251662	1264711	1
ENSDARG00000103427	3.036499241	3.044388597	1.515839516	2.008384505	0.044602448	0.86574863	ENSDARG00000103427	CABZ01076597.1		24	35022945	35023032	-1
ENSDARG00000061762	8.775845254	-1.470572684	0.732356018	-2.008002459	0.04464303	0.86574863	ENSDARG00000061762	trim108	tripartite motif containing 108 [Source:ZFIN;Acc:ZDB-GENE-060503-670]	16	21985451	22001722	1
ENSDARG00000003017	440.9347802	-0.367546612	0.183183146	-2.006443392	0.044808963	0.868173651	ENSDARG00000003017	ube2al	ubiquitin conjugating enzyme E2 A, like [Source:ZFIN;Acc:ZDB-GENE-030131-4195]	9	8990372	8994433	1
ENSDARG00000074677	52.69388525	0.61108748	0.304654956	2.005834693	0.044873888	0.868225644	ENSDARG00000074677	frem3	Fras1 related extracellular matrix 3 [Source:ZFIN;Acc:ZDB-GENE-030131-9788]	1	34882062	34921533	-1
ENSDARG00000013926	162.5696358	-0.512733931	0.255695738	-2.005250208	0.044936305	0.868225644	ENSDARG00000013926	slc16a9a	solute carrier family 16, member 9a [Source:ZFIN;Acc:ZDB-GENE-040426-1364]	17	20619234	20646780	-1
ENSDARG00000100593	14.46644835	1.187520595	0.592311226	2.00489294	0.044974494	0.868225644	ENSDARG00000100593	gnrhr1	gonadotropin releasing hormone receptor 1 [Source:ZFIN;Acc:ZDB-GENE-090128-2]	19	43617930	43640560	-1
ENSDARG00000079283	78.82460551	-0.586145366	0.292497153	-2.003935291	0.045076993	0.868225644	ENSDARG00000079283	si:ch211-247j9.1	si:ch211-247j9.1 [Source:ZFIN;Acc:ZDB-GENE-091204-212]	21	32299380	32312091	1
ENSDARG00000029296	2703.9468	0.163844456	0.081763553	2.003881329	0.045082774	0.868225644	ENSDARG00000029296	si:ch211-134n22.1	si:ch211-134n22.1 [Source:ZFIN;Acc:ZDB-GENE-140106-18]	14	10797704	10962361	1
ENSDARG00000037186	80.28350189	0.489289575	0.244174921	2.003848607	0.04508628	0.868225644	ENSDARG00000037186	tpbgb	trophoblast glycoprotein b [Source:ZFIN;Acc:ZDB-GENE-091218-2]	16	5005238	5006929	-1
ENSDARG00000046127	65.78347166	-0.553969236	0.276513011	-2.003411103	0.045133181	0.868225644	ENSDARG00000046127	tk2	thymidine kinase 2, mitochondrial [Source:ZFIN;Acc:ZDB-GENE-040718-243]	7	44260088	44265831	-1
ENSDARG00000077372	531.9953336	0.266675243	0.133114038	2.003359284	0.045138738	0.868225644	ENSDARG00000077372	tfr1b	transferrin receptor 1b [Source:ZFIN;Acc:ZDB-GENE-041220-2]	24	25870319	25887229	1
ENSDARG00000013687	18.91529117	1.082776677	0.540683626	2.002606747	0.045219515	0.86899222	ENSDARG00000013687	cilp2	cartilage intermediate layer protein 2 [Source:ZFIN;Acc:ZDB-GENE-050208-436]	22	18452334	18460608	1
ENSDARG00000068601	517.4992634	-0.25969332	0.129762138	-2.001302731	0.045359776	0.87086875	ENSDARG00000068601	atmin	ATM interactor [Source:ZFIN;Acc:ZDB-GENE-030616-220]	18	29971979	29977137	1
ENSDARG00000098179	1.62573939	-4.150453524	2.074527059	-2.000674567	0.045427472	0.87086875	ENSDARG00000098179	si:dkeyp-86c4.1	si:dkeyp-86c4.1 [Source:ZFIN;Acc:ZDB-GENE-120214-4]	4	37113146	37155474	1
ENSDARG00000053127	50.56220899	-0.606314053	0.303072684	-2.000556581	0.045440197	0.87086875	ENSDARG00000053127	helb	helicase (DNA) B [Source:ZFIN;Acc:ZDB-GENE-030729-16]	4	12771102	12782333	-1
ENSDARG00000094021	4.809106255	2.193943624	1.097318985	1.999367233	0.045568634	0.87254279	ENSDARG00000094021	BX649641.6		18	18707141	18712698	-1
ENSDARG00000071374	2648.97343	0.182784395	0.091480044	1.99807944	0.045708048	0.874423791	ENSDARG00000071374	lrrtm2	leucine rich repeat transmembrane neuronal 2 [Source:ZFIN;Acc:ZDB-GENE-080327-8]	24	34720701	34726567	1
ENSDARG00000104129	2.113201943	-3.461724457	1.734392527	-1.995929067	0.045941644	0.877165078	ENSDARG00000104129	si:dkey-23n7.10	si:dkey-23n7.10 [Source:ZFIN;Acc:ZDB-GENE-141222-64]	7	38516573	38521285	-1
ENSDARG00000095717	18.90834551	-1.043359596	0.522795335	-1.995732414	0.045963057	0.877165078	ENSDARG00000095717	si:dkey-172k15.6	si:dkey-172k15.6 [Source:ZFIN;Acc:ZDB-GENE-121214-9]	4	75607584	75625999	1
ENSDARG00000080016	23.95965484	0.897755933	0.449863091	1.995620338	0.045975264	0.877165078	ENSDARG00000080016	si:cabz01032454.3	si:cabz01032454.3 [Source:ZFIN;Acc:ZDB-GENE-161017-73]	4	72206255	72211638	-1
ENSDARG00000090914	462.2798809	0.245186143	0.1228857	1.995237391	0.046016995	0.877168871	ENSDARG00000090914	si:ch211-117k10.3	si:ch211-117k10.3 [Source:ZFIN;Acc:ZDB-GENE-141212-273]	11	38237952	38246773	-1
ENSDARG00000007449	241.2291269	-0.303474037	0.152127936	-1.994860669	0.046058078	0.877168871	ENSDARG00000007449	slc25a39	solute carrier family 25, member 39 [Source:ZFIN;Acc:ZDB-GENE-040426-1250]	3	29741977	29760658	-1
ENSDARG00000101914	98.54576912	0.455644984	0.228614596	1.993070396	0.046253739	0.879355671	ENSDARG00000101914	metrnl	meteorin, glial cell differentiation regulator-like [Source:ZFIN;Acc:ZDB-GENE-040426-1917]	3	44328048	44344245	1
ENSDARG00000060149	265.9541869	0.292640553	0.146830345	1.993052274	0.046255723	0.879355671	ENSDARG00000060149	ablim1a	actin binding LIM protein 1a [Source:ZFIN;Acc:ZDB-GENE-080219-41]	13	43373558	43466114	-1
ENSDARG00000035870	1002.973709	0.256294616	0.128657378	1.992070872	0.046363282	0.880235973	ENSDARG00000035870	laptm4b	lysosomal protein transmembrane 4 beta [Source:ZFIN;Acc:ZDB-GENE-030616-616]	19	33277457	33301638	-1
ENSDARG00000101831	4.11600385	-2.415618218	1.212964778	-1.991499062	0.046426048	0.880235973	ENSDARG00000101831	irx1a	iroquois homeobox 1a [Source:ZFIN;Acc:ZDB-GENE-040707-1]	16	737662	741827	1
ENSDARG00000038583	9.664301576	1.394591957	0.700388357	1.991169531	0.046462252	0.880235973	ENSDARG00000038583	abraa	actin binding Rho activating protein a [Source:ZFIN;Acc:ZDB-GENE-120730-1]	6	52064305	52072830	1
ENSDARG00000039579	39.76589	-0.83728772	0.4205112	-1.991118716	0.046467837	0.880235973	ENSDARG00000039579	cfd	complement factor D (adipsin) [Source:ZFIN;Acc:ZDB-GENE-050522-411]	13	13550689	13553342	1
ENSDARG00000011743	253.0016372	0.293683125	0.147561992	1.990235569	0.046564992	0.881290198	ENSDARG00000011743	pigo	phosphatidylinositol glycan anchor biosynthesis, class O [Source:ZFIN;Acc:ZDB-GENE-091204-80]	10	17790446	17802444	1
ENSDARG00000102016	7.26579999	-1.68468158	0.84679343	-1.989483527	0.046647858	0.882072368	ENSDARG00000102016	BX469910.4		4	56988719	56994019	-1
ENSDARG00000105417	64.84639614	-0.565496075	0.284730674	-1.986073604	0.047025152	0.888415567	ENSDARG00000105417	CU695207.1		11	516864	517689	-1
ENSDARG00000098879	10.9322524	-1.289935801	0.649763831	-1.985237928	0.047118006	0.889378547	ENSDARG00000098879	si:dkey-4j21.2	si:dkey-4j21.2 [Source:ZFIN;Acc:ZDB-GENE-120703-3]	4	50836177	50885401	-1
ENSDARG00000041062	105.8201997	0.451646773	0.227549033	1.984832753	0.047163082	0.889438764	ENSDARG00000041062	calb2a	calbindin 2a [Source:ZFIN;Acc:ZDB-GENE-040426-1677]	18	21209696	21229785	-1
ENSDARG00000057368	311.6180345	0.2953709	0.148882605	1.983918138	0.047264967	0.890569268	ENSDARG00000057368	rps8b	ribosomal protein S8b [Source:ZFIN;Acc:ZDB-GENE-050522-202]	8	18157404	18164291	-1
ENSDARG00000078935	128.8375469	0.411476078	0.207502407	1.982994236	0.047368073	0.891250791	ENSDARG00000078935	ttll4	tubulin tyrosine ligase-like family, member 4 [Source:ZFIN;Acc:ZDB-GENE-070912-313]	9	14141272	14172167	-1
ENSDARG00000076302	1117.118202	0.20634005	0.104062779	1.982842022	0.047385079	0.891250791	ENSDARG00000076302	DTX4 (1 of many)	si:ch211-119e14.2 [Source:ZFIN;Acc:ZDB-GENE-160728-59]	7	18305997	18348939	-1
ENSDARG00000003269	2838.279365	-0.178951359	0.090276568	-1.982257009	0.047450483	0.891691156	ENSDARG00000003269	clcn3	chloride channel 3 [Source:ZFIN;Acc:ZDB-GENE-030131-1699]	7	7278545	7410572	1
ENSDARG00000092402	394.1002963	0.299339226	0.151082479	1.981296762	0.047558003	0.8925093	ENSDARG00000092402	BX569787.1		18	23891092	23902510	1
ENSDARG00000027017	334.4627179	0.279542329	0.141103345	1.981117663	0.04757808	0.8925093	ENSDARG00000027017	ppp2r5a	protein phosphatase 2, regulatory subunit B', alpha isoform [Source:ZFIN;Acc:ZDB-GENE-040724-174]	20	13279399	13415938	1
ENSDARG00000061904	321.887838	0.31486535	0.159009281	1.980169638	0.04768447	0.893715558	ENSDARG00000061904	fhod3b	formin homology 2 domain containing 3b [Source:ZFIN;Acc:ZDB-GENE-081028-61]	16	18799599	19154947	-1
ENSDARG00000054632	115.9237515	0.417239043	0.210787892	1.979426043	0.047768059	0.894233699	ENSDARG00000054632	fli1a	Fli-1 proto-oncogene, ETS transcription factor a [Source:ZFIN;Acc:ZDB-GENE-980526-426]	18	48429318	48493178	1
ENSDARG00000102741	416.7504144	-0.248760539	0.125714064	-1.978780498	0.047840725	0.894233699	ENSDARG00000102741	sumo2b	small ubiquitin-like modifier 2b [Source:ZFIN;Acc:ZDB-GENE-040801-7]	3	6537156	6555511	-1
ENSDARG00000042742	632.2651069	0.329241942	0.166436854	1.978179323	0.04790848	0.894233699	ENSDARG00000042742	stx6	syntaxin 6 [Source:ZFIN;Acc:ZDB-GENE-030131-858]	22	16457876	16468296	-1
ENSDARG00000098705	96.96835179	-0.438952786	0.221997859	-1.977283873	0.048009552	0.894233699	ENSDARG00000098705	BX005294.1		14	1976663	2040643	-1
ENSDARG00000100133	4.658461128	2.178489454	1.101847513	1.977124265	0.048027586	0.894233699	ENSDARG00000100133	lect1	leukocyte cell derived chemotaxin 1 [Source:ZFIN;Acc:ZDB-GENE-010713-1]	9	54185533	54206826	1
ENSDARG00000067838	25.02645336	-0.852682005	0.431357593	-1.976740456	0.048070975	0.894233699	ENSDARG00000067838	RIOX1	zgc:162967 [Source:ZFIN;Acc:ZDB-GENE-041008-221]	20	50212474	50242982	1
ENSDARG00000007097	27.77073851	0.866960287	0.438659392	1.976386014	0.048111074	0.894233699	ENSDARG00000007097	her13	hairy-related 13 [Source:ZFIN;Acc:ZDB-GENE-050228-1]	15	7190431	7193386	1
ENSDARG00000038879	87.04427065	0.479552985	0.242653089	1.97629046	0.04812189	0.894233699	ENSDARG00000038879	ift80	intraflagellar transport 80 homolog (Chlamydomonas) [Source:ZFIN;Acc:ZDB-GENE-041212-50]	15	1529584	1569349	-1
ENSDARG00000077409	36.89629171	0.813475755	0.411618003	1.976288083	0.048122159	0.894233699	ENSDARG00000077409	cby1	chibby homolog 1 (Drosophila) [Source:ZFIN;Acc:ZDB-GENE-030131-5074]	12	19066668	19069805	1
ENSDARG00000100057	37.68345472	-0.728106822	0.368439631	-1.976190292	0.048133229	0.894233699	ENSDARG00000100057	ppfibp1b	PTPRF interacting protein, binding protein 1b (liprin beta 1) [Source:ZFIN;Acc:ZDB-GENE-060503-47]	18	15500495	15582944	-1
ENSDARG00000102202	307.5575066	0.280943905	0.142219094	1.975430284	0.048219339	0.895050403	ENSDARG00000102202	phospho2	phosphatase, orphan 2 [Source:ZFIN;Acc:ZDB-GENE-080204-104]	6	3550045	3552274	1
ENSDARG00000097207	34.24462771	0.723325304	0.366296715	1.974697765	0.048302457	0.895312917	ENSDARG00000097207	CR759882.1		6	15768694	15775695	1
ENSDARG00000058379	8.306529555	1.840153974	0.932020884	1.974369895	0.048339699	0.895312917	ENSDARG00000058379	otpb	orthopedia homeobox b [Source:ZFIN;Acc:ZDB-GENE-990708-7]	5	50969399	50972728	-1
ENSDARG00000026017	26.09099515	0.815413295	0.413036567	1.974191538	0.048359968	0.895312917	ENSDARG00000026017	xpnpep2	X-prolyl aminopeptidase (aminopeptidase P) 2, membrane-bound [Source:ZFIN;Acc:ZDB-GENE-040426-1151]	14	33251312	33273480	-1
ENSDARG00000016532	1543.335597	-0.260546811	0.132009549	-1.973696699	0.048416241	0.895573931	ENSDARG00000016532	suco	SUN domain containing ossification factor [Source:ZFIN;Acc:ZDB-GENE-030131-2941]	20	14788407	14885924	-1
ENSDARG00000104826	907.4387339	0.226548588	0.114848324	1.972589408	0.048542361	0.895775588	ENSDARG00000104826	pcdh1gc5	protocadherin 1 gamma c 5 [Source:ZFIN;Acc:ZDB-GENE-041118-16]	10	21832573	21862676	1
ENSDARG00000058630	703.5329275	-0.267460754	0.135604442	-1.972359834	0.048568544	0.895775588	ENSDARG00000058630	zgc:162472	zgc:162472 [Source:ZFIN;Acc:ZDB-GENE-050809-88]	21	11237606	11274643	-1
ENSDARG00000004870	253.8276141	-0.294455685	0.149301695	-1.972219302	0.048584577	0.895775588	ENSDARG00000004870	psen1	presenilin 1 [Source:ZFIN;Acc:ZDB-GENE-991119-4]	17	51117190	51135765	-1
ENSDARG00000104184	8.457894057	1.525788682	0.773679326	1.972120271	0.048595878	0.895775588	ENSDARG00000104184	znf1098	zinc finger protein 1098 [Source:ZFIN;Acc:ZDB-GENE-110914-13]	4	62050838	62060585	-1
ENSDARG00000025081	157.1463661	0.349947236	0.177519475	1.971317435	0.048687578	0.896541201	ENSDARG00000025081	grnb	granulin b [Source:ZFIN;Acc:ZDB-GENE-030131-7393]	24	36451170	36476519	1
ENSDARG00000058048	50.48162116	0.626798191	0.318037078	1.970833698	0.048742901	0.896541201	ENSDARG00000058048	ugt5e1	UDP glucuronosyltransferase 5 family, polypeptide E1 [Source:ZFIN;Acc:ZDB-GENE-081105-106]	8	14018761	14022734	1
ENSDARG00000077257	13.28113818	-1.293048658	0.656153815	-1.970648693	0.048764073	0.896541201	ENSDARG00000077257	timd4	T-cell immunoglobulin and mucin domain containing 4 [Source:ZFIN;Acc:ZDB-GENE-080303-10]	21	29053957	29063415	-1
ENSDARG00000077082	32.45458059	0.736417929	0.373955061	1.96926852	0.048922264	0.898671522	ENSDARG00000077082	agtrap	angiotensin II receptor-associated protein [Source:ZFIN;Acc:ZDB-GENE-050309-11]	11	15905882	16105164	1
ENSDARG00000105270	14.20451339	-1.132737523	0.575537088	-1.968139929	0.04905194	0.900274796	ENSDARG00000105270	CABZ01080198.1		KN149921.1	1630	27655	-1
ENSDARG00000098625	87.68735436	0.484602821	0.246296526	1.967558487	0.04911886	0.900724521	ENSDARG00000098625	efna5b	ephrin-A5b [Source:ZFIN;Acc:ZDB-GENE-980526-186]	8	1377235	1398026	1
ENSDARG00000094719	84.42601001	1.45570629	0.740389663	1.96613535	0.049282978	0.902241533	ENSDARG00000094719	CR318588.3		18	7610394	7613204	1
ENSDARG00000026704	16.94532053	1.299432803	0.660917532	1.966104302	0.049286564	0.902241533	ENSDARG00000026704	ftr72	finTRIM family, member 72 [Source:ZFIN;Acc:ZDB-GENE-041114-86]	15	41794939	41799111	-1
ENSDARG00000008100	92.43553615	-0.498921194	0.25389124	-1.9650981	0.049402884	0.903591948	ENSDARG00000008100	slc7a10a	solute carrier family 7 (neutral amino acid transporter light chain, asc system), member 10a [Source:ZFIN;Acc:ZDB-GENE-080116-1]	7	38044389	38069416	-1
ENSDARG00000019144	220.2609154	0.383036547	0.195001956	1.96427028	0.049498756	0.904010031	ENSDARG00000019144	rab4a	RAB4a, member RAS oncogene family [Source:ZFIN;Acc:ZDB-GENE-040525-1]	13	24165446	24181178	-1
ENSDARG00000056307	435.9792223	-0.253790866	0.129227029	-1.963914732	0.049539981	0.904010031	ENSDARG00000056307	znf706	zinc finger protein 706 [Source:ZFIN;Acc:ZDB-GENE-040718-454]	19	12286630	12293268	-1
ENSDARG00000097959	2.802249559	-2.952048716	1.50323398	-1.963798555	0.049553458	0.904010031	ENSDARG00000097959	si:dkey-248g15.3	si:dkey-248g15.3 [Source:ZFIN;Acc:ZDB-GENE-131127-95]	17	2373117	2378829	1
ENSDARG00000103555	17.97871561	0.998857199	0.508865182	1.962911267	0.049656485	0.905111988	ENSDARG00000103555	si:ch211-8c17.4	si:ch211-8c17.4 [Source:ZFIN;Acc:ZDB-GENE-091204-107]	3	12696674	12698948	1
ENSDARG00000046072	51.0376043	0.580061662	0.295619889	1.96218754	0.049740654	0.905868601	ENSDARG00000046072	snx16	sorting nexin 16 [Source:ZFIN;Acc:ZDB-GENE-040426-1832]	24	42193639	42199321	1
ENSDARG00000104929	173.0452547	0.453678665	0.231332894	1.961150695	0.049861446	0.906416545	ENSDARG00000104929	si:ch211-153f2.7	si:ch211-153f2.7 [Source:ZFIN;Acc:ZDB-GENE-141216-200]	19	46380072	46390112	1
ENSDARG00000017312	722.670743	0.259469854	0.132369926	1.960187346	0.049973897	0.906416545	ENSDARG00000017312	lmbrd2b	LMBR1 domain containing 2b [Source:ZFIN;Acc:ZDB-GENE-030131-7197]	21	22364315	22386240	1
ENSDARG00000009733	78.88776164	-0.516238545	0.263399668	-1.95990583	0.050006798	0.906416545	ENSDARG00000009733	kif21b	kinesin family member 21B [Source:ZFIN;Acc:ZDB-GENE-130530-537]	11	2786076	2904713	1
ENSDARG00000068557	87.20711244	-0.523938206	0.267344602	-1.959785993	0.050020809	0.906416545	ENSDARG00000068557	htr5ab	5-hydroxytryptamine (serotonin) receptor 5A, genome duplicate b [Source:ZFIN;Acc:ZDB-GENE-030616-574]	7	40800576	40822425	-1
ENSDARG00000105437	16.08448348	-1.07773953	0.550013864	-1.959477025	0.050056948	0.906416545	ENSDARG00000105437	BX601648.2		11	27491315	27497108	1
ENSDARG00000069175	346.2236632	0.276604269	0.141169576	1.959375925	0.050068778	0.906416545	ENSDARG00000069175	vps4b	vacuolar protein sorting 4b homolog B (S. cerevisiae) [Source:ZFIN;Acc:ZDB-GENE-040426-1235]	2	13573148	13651165	-1
ENSDARG00000040362	84.14986675	-0.550237406	0.280880127	-1.958975919	0.050115607	0.906416545	ENSDARG00000040362	ehd2b	EH-domain containing 2b [Source:ZFIN;Acc:ZDB-GENE-030131-9347]	18	44656350	44669790	1
ENSDARG00000040133	143.5506055	0.380038524	0.194032046	1.958637922	0.050155205	0.906416545	ENSDARG00000040133	ackr4b	atypical chemokine receptor 4b [Source:ZFIN;Acc:ZDB-GENE-051107-10]	24	11241033	11250302	1
ENSDARG00000003872	819.8803119	-0.20930999	0.106865446	-1.958631132	0.050156001	0.906416545	ENSDARG00000003872	ccdc102a	coiled-coil domain containing 102A [Source:ZFIN;Acc:ZDB-GENE-030131-4044]	7	28453717	28566168	1
ENSDARG00000022970	120.5815582	0.403071896	0.205829934	1.958276374	0.050197592	0.906416545	ENSDARG00000022970	tm9sf1	transmembrane 9 superfamily member 1 [Source:ZFIN;Acc:ZDB-GENE-040801-64]	24	11749610	11767971	-1
ENSDARG00000060977	892.6997548	0.256793591	0.131165908	1.957776946	0.050256192	0.906703679	ENSDARG00000060977	zgc:153018	zgc:153018 [Source:ZFIN;Acc:ZDB-GENE-060929-752]	14	46352694	46359266	-1
ENSDARG00000013072	172.148671	0.406160808	0.207745799	1.955085547	0.050572974	0.911644398	ENSDARG00000013072	MMP15 (1 of many)	matrix metallopeptidase 15 [Source:HGNC Symbol;Acc:HGNC:7161]	7	64569906	64637520	-1
ENSDARG00000011188	1950.801749	-0.251844972	0.12884369	-1.954655074	0.050623796	0.911786523	ENSDARG00000011188	acvr2aa	activin A receptor, type IIAa [Source:ZFIN;Acc:ZDB-GENE-980526-227]	9	25569889	25633222	-1
ENSDARG00000101244	92.10692486	0.463706812	0.237365553	1.953555631	0.050753792	0.913113144	ENSDARG00000101244	gli1	GLI family zinc finger 1 [Source:ZFIN;Acc:ZDB-GENE-030321-1]	6	59430937	59510495	-1
ENSDARG00000015676	53.80816167	0.570653818	0.292169272	1.953161651	0.050800444	0.913113144	ENSDARG00000015676	nmd3	NMD3 ribosome export adaptor [Source:ZFIN;Acc:ZDB-GENE-050320-149]	15	1688870	1707552	1
ENSDARG00000103307	31.68612788	0.790691296	0.404885792	1.952874886	0.050834422	0.913113144	ENSDARG00000103307	znf1117	zinc finger protein 1117 [Source:ZFIN;Acc:ZDB-GENE-110914-52]	4	67836797	67844305	1
ENSDARG00000102440	4.088621769	-2.315670691	1.185954685	-1.952579403	0.050869454	0.913113144	ENSDARG00000102440	CABZ01070852.1		KN150605.1	69823	76179	1
ENSDARG00000044541	899.000644	0.215259062	0.110306484	1.951463361	0.051001951	0.91471826	ENSDARG00000044541	ppp1r14ba	protein phosphatase 1, regulatory (inhibitor) subunit 14Ba [Source:ZFIN;Acc:ZDB-GENE-060825-331]	21	26959581	26974142	-1
ENSDARG00000092813	10.51272255	-5.85072936	2.999418388	-1.950621288	0.051102113	0.915144111	ENSDARG00000092813	fndc7rs4	fibronectin type III domain containing 7, related sequence 4 [Source:ZFIN;Acc:ZDB-GENE-070912-648]	2	45765522	45799618	1
ENSDARG00000021677	20.31018416	1.1326802	0.580963833	1.949656992	0.051217016	0.915144111	ENSDARG00000021677	phf11	PHD finger protein 11 [Source:ZFIN;Acc:ZDB-GENE-081104-417]	9	29806108	29823608	1
ENSDARG00000104208	93.23011288	-0.484870185	0.248714328	-1.94950644	0.051234974	0.915144111	ENSDARG00000104208	zgc:172128	zgc:172128 [Source:ZFIN;Acc:ZDB-GENE-080220-2]	4	74845358	74849531	1
ENSDARG00000088492	77.46250278	0.492025788	0.252395815	1.949421343	0.051245128	0.915144111	ENSDARG00000088492	cntrl	centriolin [Source:ZFIN;Acc:ZDB-GENE-120608-3]	5	62706928	62762778	-1
ENSDARG00000088640	15.21423279	1.03872526	0.532920739	1.949117729	0.051281367	0.915144111	ENSDARG00000088640	znf1115	zinc finger protein 1115 [Source:ZFIN;Acc:ZDB-GENE-131119-74]	4	43832539	43843825	-1
ENSDARG00000088347	110.0128678	-0.418702807	0.214819262	-1.949093407	0.051284271	0.915144111	ENSDARG00000088347	sp1	sp1 transcription factor [Source:ZFIN;Acc:ZDB-GENE-030131-2829]	11	19668	28747	-1
ENSDARG00000056885	61.26178028	-0.551831033	0.283268135	-1.948087217	0.051404528	0.916519862	ENSDARG00000056885	per1a	period circadian clock 1a [Source:ZFIN;Acc:ZDB-GENE-011220-1]	10	22841347	22862023	-1
ENSDARG00000069735	17.73510525	-1.027705027	0.527838901	-1.947005089	0.051534125	0.918059677	ENSDARG00000069735	hbaa2	hemoglobin, alpha adult 2 [Source:ZFIN;Acc:ZDB-GENE-081104-38]	3	54838979	54839797	1
ENSDARG00000105485	36.72149015	-0.688503386	0.354086853	-1.944447755	0.05184148	0.921036292	ENSDARG00000105485	si:cabz01090193.1	si:cabz01090193.1 [Source:ZFIN;Acc:ZDB-GENE-160113-148]	7	1306069	1313140	1
ENSDARG00000043309	6.834365097	1.649251541	0.848350384	1.944068832	0.051887151	0.921036292	ENSDARG00000043309	obscna	obscurin, cytoskeletal calmodulin and titin-interacting RhoGEF a [Source:ZFIN;Acc:ZDB-GENE-040812-4]	8	18333465	18363075	-1
ENSDARG00000069501	208.6495269	0.325250919	0.167372926	1.943270794	0.051983448	0.921036292	ENSDARG00000069501	abhd11	abhydrolase domain containing 11 [Source:ZFIN;Acc:ZDB-GENE-040909-1]	21	25666473	25686229	-1
ENSDARG00000033760	101.215042	1.79437228	0.923452829	1.943112007	0.052002627	0.921036292	ENSDARG00000033760	pmelb	premelanosome protein b [Source:ZFIN;Acc:ZDB-GENE-050912-2]	23	35573739	35591533	1
ENSDARG00000094131	5.067754616	2.008362433	1.033889304	1.942531395	0.052072803	0.921036292	ENSDARG00000094131	ftr19	finTRIM family, member 19 [Source:ZFIN;Acc:ZDB-GENE-090506-5]	2	48090789	48097601	1
ENSDARG00000034473	1339.096059	0.28316848	0.145788654	1.942321787	0.052098157	0.921036292	ENSDARG00000034473	ttyh3a	tweety family member 3a [Source:ZFIN;Acc:ZDB-GENE-120508-1]	3	41813500	41944719	-1
ENSDARG00000013607	61.4418414	0.525183629	0.270429032	1.942038639	0.052132423	0.921036292	ENSDARG00000013607	sema3gb	sema domain, immunoglobulin domain (Ig), short basic domain, secreted, (semaphorin) 3Gb [Source:ZFIN;Acc:ZDB-GENE-050513-4]	8	23464107	23532740	1
ENSDARG00000102015	256.8231463	0.285958423	0.147249599	1.941997976	0.052137345	0.921036292	ENSDARG00000102015	CABZ01037298.1		5	5907326	5942427	-1
ENSDARG00000077950	165.751315	0.361493594	0.186220111	1.941216728	0.052231995	0.921036292	ENSDARG00000077950	tor1	torsin family 1 [Source:ZFIN;Acc:ZDB-GENE-080917-50]	21	3624130	3635904	1
ENSDARG00000096556	58.80304194	-0.735024446	0.378695346	-1.940938682	0.052265715	0.921036292	ENSDARG00000096556	si:dkey-19f4.2	si:dkey-19f4.2 [Source:ZFIN;Acc:ZDB-GENE-121214-262]	20	7811876	7813603	1
ENSDARG00000061450	295.2152074	0.340243066	0.17530704	1.940840862	0.052277583	0.921036292	ENSDARG00000061450	tesk2	testis-specific kinase 2 [Source:ZFIN;Acc:ZDB-GENE-070209-68]	2	27674827	27722744	1
ENSDARG00000044626	7.266636673	1.702177798	0.877038769	1.940823893	0.052279642	0.921036292	ENSDARG00000044626	ccdc90b	coiled-coil domain containing 90B [Source:ZFIN;Acc:ZDB-GENE-040724-162]	21	22852284	22855519	-1
ENSDARG00000075441	15.36611711	1.102022464	0.567953465	1.940339363	0.052338461	0.921036292	ENSDARG00000075441	vwa2	von Willebrand factor A domain containing 2 [Source:ZFIN;Acc:ZDB-GENE-100302-1]	12	30197406	30230542	-1
ENSDARG00000024184	110.1175797	-0.443514462	0.228591121	-1.940208615	0.052354342	0.921036292	ENSDARG00000024184	narf	nuclear prelamin A recognition factor [Source:ZFIN;Acc:ZDB-GENE-040718-31]	12	33359811	33373046	1
ENSDARG00000070100	4994.840254	-0.157735973	0.081319764	-1.939700336	0.052416119	0.921036292	ENSDARG00000070100	si:ch211-168d1.3	si:ch211-168d1.3 [Source:ZFIN;Acc:ZDB-GENE-160113-13]	7	7046534	7139690	1
ENSDARG00000041540	1.393338583	3.913194863	2.017689956	1.9394431	0.052447407	0.921036292	ENSDARG00000041540	sult1st2	sulfotransferase family 1, cytosolic sulfotransferase 2 [Source:ZFIN;Acc:ZDB-GENE-030804-27]	8	46505864	46517213	-1
ENSDARG00000052708	20.72410177	0.967569509	0.498895984	1.939421323	0.052450056	0.921036292	ENSDARG00000052708	tnni1b	troponin I type 1b (skeletal, slow) [Source:ZFIN;Acc:ZDB-GENE-041212-37]	6	54796409	54816373	-1
ENSDARG00000011533	392.0994851	0.274989863	0.141841227	1.938716039	0.052535925	0.921036292	ENSDARG00000011533	sema6dl	sema domain, transmembrane domain (TM), and cytoplasmic domain, (semaphorin) 6D, like [Source:ZFIN;Acc:ZDB-GENE-050417-171]	18	40364806	40397670	1
ENSDARG00000016095	117.9131886	0.416542728	0.214857898	1.938689395	0.052539171	0.921036292	ENSDARG00000016095	htr6	5-hydroxytryptamine (serotonin) receptor 6 [Source:ZFIN;Acc:ZDB-GENE-030131-7839]	23	39838054	39845144	-1
ENSDARG00000070155	110.3707156	-0.415965952	0.214587194	-1.938447229	0.052568683	0.921036292	ENSDARG00000070155	tuba8l3	tubulin, alpha 8 like 3 [Source:ZFIN;Acc:ZDB-GENE-040801-77]	9	7684247	7695465	-1
ENSDARG00000077308	1.35237885	3.877753089	2.002129603	1.936814222	0.052768057	0.923212294	ENSDARG00000077308	gpr84	G protein-coupled receptor 84 [Source:ZFIN;Acc:ZDB-GENE-070928-33]	6	39116809	39121606	1
ENSDARG00000104949	307.2812103	0.29944537	0.154642968	1.936365902	0.052822903	0.923212294	ENSDARG00000104949	slc27a1b	solute carrier family 27 (fatty acid transporter), member 1b [Source:ZFIN;Acc:ZDB-GENE-061013-672]	1	57808977	57826447	-1
ENSDARG00000078161	3.430230334	2.600697246	1.343083809	1.936362593	0.052823308	0.923212294	ENSDARG00000078161	prdm1c	PR domain containing 1c, with ZNF domain [Source:ZFIN;Acc:ZDB-GENE-080618-3]	20	48631729	48657296	1
ENSDARG00000044216	405.5898624	-0.244821038	0.126589546	-1.933975165	0.053116181	0.927567526	ENSDARG00000044216	fto	fat mass and obesity associated [Source:ZFIN;Acc:ZDB-GENE-061108-1]	7	35839855	36086826	-1
ENSDARG00000037012	1179.148237	-0.315397612	0.163113671	-1.933606239	0.05316156	0.927597138	ENSDARG00000037012	slc3a2b	solute carrier family 3 (amino acid transporter heavy chain), member 2b [Source:ZFIN;Acc:ZDB-GENE-040122-2]	21	26684674	26689182	1
ENSDARG00000042948	1184.667024	0.196243055	0.101558312	1.932318984	0.053320147	0.929600422	ENSDARG00000042948	dnajc5aa	DnaJ (Hsp40) homolog, subfamily C, member 5aa [Source:ZFIN;Acc:ZDB-GENE-031113-20]	8	23144510	23158610	1
ENSDARG00000079036	5.409566199	1.841192203	0.95314185	1.93170849	0.053395496	0.929780162	ENSDARG00000079036	si:dkeyp-11g8.3	si:dkeyp-11g8.3 [Source:ZFIN;Acc:ZDB-GENE-110131-2]	20	34471856	34476777	1
ENSDARG00000018423	253.1621521	-0.359021729	0.185874647	-1.931526085	0.053418027	0.929780162	ENSDARG00000018423	sulf2a	sulfatase 2a [Source:ZFIN;Acc:ZDB-GENE-040426-759]	11	24669853	24755609	1
ENSDARG00000061735	2095.806079	-0.176745032	0.091545846	-1.930672323	0.053523588	0.930567251	ENSDARG00000061735	hnrnpm	heterogeneous nuclear ribonucleoprotein M [Source:ZFIN;Acc:ZDB-GENE-030131-6898]	22	17506023	17519073	1
ENSDARG00000059163	109.8721688	-2.52688266	1.309055036	-1.930310484	0.053568379	0.930567251	ENSDARG00000059163	irbp	interphotoreceptor retinoid-binding protein [Source:ZFIN;Acc:ZDB-GENE-990415-132]	12	2630348	2635423	1
ENSDARG00000001776	78.78468734	-0.541415082	0.280733214	-1.928575088	0.053783634	0.930567251	ENSDARG00000001776	stim2b	stromal interaction molecule 2b [Source:ZFIN;Acc:ZDB-GENE-120404-3]	7	62009972	62129710	1
ENSDARG00000041065	123.7984499	0.39955715	0.207208839	1.928282363	0.053820014	0.930567251	ENSDARG00000041065	hspb1	heat shock protein, alpha-crystallin-related, 1 [Source:ZFIN;Acc:ZDB-GENE-030326-4]	5	3238284	3255083	-1
ENSDARG00000055798	6.719427171	1.622886782	0.841643961	1.928234333	0.053825986	0.930567251	ENSDARG00000055798	heyl	hes-related family bHLH transcription factor with YRPW motif-like [Source:ZFIN;Acc:ZDB-GENE-030131-7074]	19	32966754	32973471	1
ENSDARG00000040266	175.7213793	0.343820051	0.178334541	1.927949844	0.053861365	0.930567251	ENSDARG00000040266	sox19b	SRY (sex determining region Y)-box 19b [Source:ZFIN;Acc:ZDB-GENE-010111-1]	7	26223390	26226754	-1
ENSDARG00000103131	71.65709207	-0.50291404	0.260896346	-1.927639266	0.053900011	0.930567251	ENSDARG00000103131	VWA5A (1 of many)	si:ch1073-340j19.1 [Source:ZFIN;Acc:ZDB-GENE-131125-50]	25	4781014	4804954	1
ENSDARG00000055052	7805.839387	0.164568074	0.085382577	1.927419867	0.053927326	0.930567251	ENSDARG00000055052	map2	microtubule-associated protein 2 [Source:ZFIN;Acc:ZDB-GENE-041010-118]	9	39073593	39183238	1
ENSDARG00000102438	2.045151617	3.419920611	1.774600167	1.927149943	0.053960946	0.930567251	ENSDARG00000102438	CABZ01080434.1		16	54510262	54517335	1
ENSDARG00000058105	271.2030426	-0.280013886	0.145300197	-1.927140442	0.05396213	0.930567251	ENSDARG00000058105	rpl36a	ribosomal protein L36A [Source:ZFIN;Acc:ZDB-GENE-020423-1]	5	22006839	22011386	1
ENSDARG00000069848	1.340881479	-3.865418149	2.005879941	-1.927043623	0.053974194	0.930567251	ENSDARG00000069848	nitr1b	novel immune-type receptor 1b [Source:ZFIN;Acc:ZDB-GENE-020225-16]	7	17204712	17284192	1
ENSDARG00000010658	758.8973062	0.300928705	0.156182549	1.926775471	0.054007618	0.930567251	ENSDARG00000010658	insig1	insulin induced gene 1 [Source:ZFIN;Acc:ZDB-GENE-030131-6121]	7	40727700	40734700	-1
ENSDARG00000089791	524.1998372	0.248811259	0.129209674	1.925639545	0.054149397	0.930567251	ENSDARG00000089791	slc25a32a	solute carrier family 25 (mitochondrial folate carrier), member 32a [Source:ZFIN;Acc:ZDB-GENE-040426-758]	19	13017538	13048458	-1
ENSDARG00000020761	69.33146592	-0.56776521	0.294893459	-1.925323171	0.054188941	0.930567251	ENSDARG00000020761	arrdc2	arrestin domain containing 2 [Source:ZFIN;Acc:ZDB-GENE-030131-7146]	11	13466845	13476123	1
ENSDARG00000074602	83.1010631	0.531013676	0.275869905	1.924869902	0.054245636	0.930567251	ENSDARG00000074602	mrvi1	murine retrovirus integration site 1 homolog [Source:ZFIN;Acc:ZDB-GENE-120221-4]	7	66515518	66583487	1
ENSDARG00000070919	167.1884839	0.418887246	0.217639647	1.92468262	0.054269076	0.930567251	ENSDARG00000070919	cpne5b	copine Vb [Source:ZFIN;Acc:ZDB-GENE-040426-1398]	11	2936770	3127722	1
ENSDARG00000040985	24.08940976	0.83695885	0.434952934	1.924251533	0.054323062	0.930567251	ENSDARG00000040985	itgbl1	integrin, beta-like 1 [Source:ZFIN;Acc:ZDB-GENE-050522-410]	9	31941882	32176829	1
ENSDARG00000034013	100.9918089	0.431917502	0.224579919	1.923224051	0.054451918	0.930567251	ENSDARG00000034013	rgmd	RGM domain family, member D [Source:ZFIN;Acc:ZDB-GENE-030131-561]	22	19605849	19621445	1
ENSDARG00000074254	6.8890131	-1.671849778	0.869403884	-1.922984022	0.054482057	0.930567251	ENSDARG00000074254	abcb6b	ATP-binding cassette, sub-family B (MDR/TAP), member 6b [Source:ZFIN;Acc:ZDB-GENE-070912-584]	9	14231483	14302449	-1
ENSDARG00000014790	770.7830331	0.211244402	0.109856078	1.922919566	0.054490152	0.930567251	ENSDARG00000014790	g3bp2	GTPase activating protein (SH3 domain) binding protein 2 [Source:ZFIN;Acc:ZDB-GENE-070112-1972]	1	25751272	25771715	1
ENSDARG00000076520	11.44386801	-1.361062224	0.707868076	-1.922762546	0.054509878	0.930567251	ENSDARG00000076520	mafb	v-maf avian musculoaponeurotic fibrosarcoma oncogene homolog b (paralog b) [Source:ZFIN;Acc:ZDB-GENE-141211-38]	25	36103766	36106032	1
ENSDARG00000088807	284.7488058	0.29386886	0.152837402	1.922754871	0.054510842	0.930567251	ENSDARG00000088807	klhl22	kelch-like family member 22 [Source:ZFIN;Acc:ZDB-GENE-081104-154]	8	51721252	51740102	1
ENSDARG00000062936	135.2190034	0.448612148	0.233380895	1.922231671	0.054576613	0.930567251	ENSDARG00000062936	ndnf	neuron-derived neurotrophic factor [Source:ZFIN;Acc:ZDB-GENE-030131-207]	23	2042621	2084702	-1
ENSDARG00000101307	123.8783841	0.387391782	0.201535292	1.922203195	0.054580195	0.930567251	ENSDARG00000101307	pcdh1gb2	protocadherin 1 gamma b 2 [Source:ZFIN;Acc:ZDB-GENE-041118-19]	10	21719677	21862676	1
ENSDARG00000034808	974.7213438	-0.198075285	0.103048771	-1.922150864	0.054586777	0.930567251	ENSDARG00000034808	kcnip1b	Kv channel interacting protein 1 b [Source:ZFIN;Acc:ZDB-GENE-041212-57]	10	22034298	22062469	1
ENSDARG00000067563	13.42345138	-1.176240941	0.611993478	-1.921982804	0.054607921	0.930567251	ENSDARG00000067563	kiss1rb	KISS1 receptor b [Source:ZFIN;Acc:ZDB-GENE-060526-54]	5	68768916	68778371	-1
ENSDARG00000102583	14.97388764	1.105952323	0.575514247	1.921676708	0.05464645	0.930567251	ENSDARG00000102583	il4r.1	interleukin 4 receptor, tandem duplicate 1 [Source:ZFIN;Acc:ZDB-GENE-050227-5]	3	43301383	43359120	-1
ENSDARG00000052396	30.52395815	2.459366833	1.280393199	1.920790297	0.05475815	0.931073677	ENSDARG00000052396	pkz	protein kinase containing Z-DNA binding domains [Source:ZFIN;Acc:ZDB-GENE-050301-2]	13	49876643	49886893	-1
ENSDARG00000007671	52.31291151	-0.566756664	0.29507129	-1.920744857	0.054763881	0.931073677	ENSDARG00000007671	ghrb	growth hormone receptor b [Source:ZFIN;Acc:ZDB-GENE-071119-4]	21	20706240	20855258	-1
ENSDARG00000095831	2.3538604	-3.62923805	1.889989296	-1.920242648	0.054827257	0.931405441	ENSDARG00000095831	si:ch211-175f12.2	si:ch211-175f12.2 [Source:ZFIN;Acc:ZDB-GENE-110411-220]	16	4212229	4227212	-1
ENSDARG00000077341	1147.985854	-0.219110062	0.114157989	-1.919358114	0.054939028	0.93255816	ENSDARG00000077341	ppp1r14c	protein phosphatase 1, regulatory (inhibitor) subunit 14C [Source:ZFIN;Acc:ZDB-GENE-050706-92]	23	39914946	39956244	-1
ENSDARG00000044900	176.391239	-0.384010742	0.20022767	-1.917870502	0.055127433	0.935008825	ENSDARG00000044900	prlhr2a	prolactin releasing hormone receptor 2a [Source:ZFIN;Acc:ZDB-GENE-060209-1]	8	37873232	37916681	1
ENSDARG00000055534	11.0907021	-1.38379637	0.72170454	-1.917400119	0.055187119	0.935274123	ENSDARG00000055534	grk7b	G protein-coupled receptor kinase 7b [Source:ZFIN;Acc:ZDB-GENE-030904-3]	18	41750550	41763828	-1
ENSDARG00000059387	10.099298	1.340301533	0.699619414	1.915758062	0.055395898	0.937835298	ENSDARG00000059387	fgf7	fibroblast growth factor 7 [Source:ZFIN;Acc:ZDB-GENE-080122-1]	18	5405157	5424073	-1
ENSDARG00000087979	337.2062179	-0.263436436	0.137544073	-1.915287445	0.055455856	0.937835298	ENSDARG00000087979	CT573433.1		2	12192662	12197706	-1
ENSDARG00000052594	301.6269275	0.282266486	0.14738526	1.915160898	0.055471987	0.937835298	ENSDARG00000052594	nkiras2	NFKB inhibitor interacting Ras-like 2 [Source:ZFIN;Acc:ZDB-GENE-040801-166]	3	17717376	17722106	-1
ENSDARG00000037393	4.127412725	-2.432943991	1.270583353	-1.914824388	0.055514903	0.937835298	ENSDARG00000037393	slc43a1a	solute carrier family 43 (amino acid system L transporter), member 1a [Source:ZFIN;Acc:ZDB-GENE-030131-6327]	14	21779351	21800766	1
ENSDARG00000092855	65.23244024	-0.506655565	0.264661548	-1.914352759	0.055575097	0.938105877	ENSDARG00000092855	SRBD1	si:ch211-117n7.8 [Source:ZFIN;Acc:ZDB-GENE-060503-663]	13	9564345	9671715	1
ENSDARG00000027638	43.9118114	0.648264271	0.33906842	1.911898108	0.055889264	0.942659674	ENSDARG00000027638	adra1ab	adrenoceptor alpha 1Ab [Source:ZFIN;Acc:ZDB-GENE-060503-384]	10	19041981	19054365	-1
ENSDARG00000024818	34.64039774	0.700002702	0.366245003	1.911296253	0.05596652	0.942935242	ENSDARG00000024818	rilpl2	Rab interacting lysosomal protein-like 2 [Source:ZFIN;Acc:ZDB-GENE-030131-6682]	5	69022652	69031881	-1
ENSDARG00000053082	109.5186137	-0.403981128	0.211389011	-1.911079135	0.055994412	0.942935242	ENSDARG00000053082	thada	thyroid adenoma associated [Source:ZFIN;Acc:ZDB-GENE-050320-49]	13	8560761	8621443	1
ENSDARG00000034940	4.012125876	-2.43511909	1.275358586	-1.909360329	0.056215625	0.944487306	ENSDARG00000034940	slc1a7a	solute carrier family 1 (glutamate transporter), member 7a [Source:ZFIN;Acc:ZDB-GENE-061009-24]	2	6036652	6087754	1
ENSDARG00000025847	182.4729669	0.351762149	0.184235469	1.909307426	0.056222445	0.944487306	ENSDARG00000025847	sox12	SRY (sex determining region Y)-box 12 [Source:ZFIN;Acc:ZDB-GENE-040724-33]	11	23949994	23954312	-1
ENSDARG00000096725	502.6587646	0.224595812	0.1176596	1.908860917	0.056280036	0.944487306	ENSDARG00000096725	si:dkey-21c1.1	si:dkey-21c1.1 [Source:ZFIN;Acc:ZDB-GENE-130603-45]	12	34743864	34751279	-1
ENSDARG00000104914	1.984211622	3.340879582	1.75071695	1.908292247	0.056353454	0.944487306	ENSDARG00000104914	muc5f	mucin 5f [Source:ZFIN;Acc:ZDB-GENE-110411-240]	7	72096634	72102752	-1
ENSDARG00000099383	112.2065709	-0.50459697	0.264454894	-1.908064403	0.056382893	0.944487306	ENSDARG00000099383	dnajb1a	DnaJ (Hsp40) homolog, subfamily B, member 1a [Source:ZFIN;Acc:ZDB-GENE-040801-90]	3	45005411	45018310	-1
ENSDARG00000038754	703.3203746	-0.277229705	0.145301557	-1.907961007	0.056396256	0.944487306	ENSDARG00000038754	plk3	polo-like kinase 3 (Drosophila) [Source:ZFIN;Acc:ZDB-GENE-030131-6134]	2	35621180	35629332	1
ENSDARG00000074120	72.09888243	-0.534440261	0.280160065	-1.907624705	0.05643974	0.944487306	ENSDARG00000074120	usp2b	ubiquitin specific peptidase 2b [Source:ZFIN;Acc:ZDB-GENE-100208-2]	5	62395349	62415841	-1
ENSDARG00000097648	2661.850215	0.190002828	0.099615952	1.907353441	0.056474834	0.944487306	ENSDARG00000097648	si:dkey-35i13.1	si:dkey-35i13.1 [Source:ZFIN;Acc:ZDB-GENE-030131-8008]	15	4641635	4644672	1
ENSDARG00000021789	26.65379878	0.798979356	0.418914674	1.907260371	0.056486879	0.944487306	ENSDARG00000021789	myoc	myocilin [Source:ZFIN;Acc:ZDB-GENE-050425-2]	20	15119577	15125746	1
ENSDARG00000069463	44.15744015	0.643338971	0.337489399	1.90624942	0.056617853	0.944774371	ENSDARG00000069463	alox12	arachidonate 12-lipoxygenase [Source:ZFIN;Acc:ZDB-GENE-030131-1452]	7	25758479	25776753	1
ENSDARG00000069464	6.961973375	1.694067342	0.888747266	1.906129456	0.056633412	0.944774371	ENSDARG00000069464	cox7a1	cytochrome c oxidase subunit VIIa polypeptide 1 (muscle) [Source:ZFIN;Acc:ZDB-GENE-060929-340]	15	20467352	20470064	1
ENSDARG00000086764	664.6450457	-0.213433327	0.112011541	-1.905458359	0.056720515	0.944774371	ENSDARG00000086764	mdc1	mediator of DNA damage checkpoint 1 [Source:ZFIN;Acc:ZDB-GENE-060810-185]	16	10438799	10455227	1
ENSDARG00000022372	4.389309422	2.133048544	1.119742727	1.90494521	0.056787194	0.944774371	ENSDARG00000022372	kng1	kininogen 1 [Source:ZFIN;Acc:ZDB-GENE-041010-56]	22	36898335	36935388	-1
ENSDARG00000012610	36.92517871	-2.999391367	1.574537716	-1.904934596	0.056788574	0.944774371	ENSDARG00000012610	saga	S-antigen; retina and pineal gland (arrestin) a [Source:ZFIN;Acc:ZDB-GENE-040426-1538]	2	5568243	5593212	-1
ENSDARG00000103028	15.61753069	1.300819447	0.683006022	1.90455048	0.056838529	0.944774371	ENSDARG00000103028	CABZ01052487.1		2	58217805	58221387	-1
ENSDARG00000031647	346.4673189	1.151483921	0.604785824	1.903953229	0.056916276	0.944774371	ENSDARG00000031647	stat2	signal transducer and activator of transcription 2 [Source:ZFIN;Acc:ZDB-GENE-080321-1]	6	39126008	39162886	-1
ENSDARG00000021033	305.7362455	-0.286472231	0.150502521	-1.903438095	0.056983404	0.944774371	ENSDARG00000021033	herpud2	HERPUD family member 2 [Source:ZFIN;Acc:ZDB-GENE-040426-868]	16	42577689	42590587	1
ENSDARG00000075960	123.4439812	0.399266429	0.20977182	1.903336819	0.056996609	0.944774371	ENSDARG00000075960	cdh24a	cadherin 24, type 2a [Source:ZFIN;Acc:ZDB-GENE-090312-96]	23	40762399	40849343	1
ENSDARG00000009822	51.02668662	0.672050632	0.353099203	1.903291278	0.057002548	0.944774371	ENSDARG00000009822	her4.4	hairy-related 4, tandem duplicate 4 [Source:ZFIN;Acc:ZDB-GENE-081031-104]	23	21535470	21544507	-1
ENSDARG00000077830	76.14212037	0.482358396	0.253466293	1.903047506	0.057034347	0.944774371	ENSDARG00000077830	borcs5	BLOC-1 related complex subunit 5 [Source:ZFIN;Acc:ZDB-GENE-041010-83]	25	17824267	17828746	1
ENSDARG00000057169	15.24147995	-1.26467833	0.664582583	-1.902966405	0.057044929	0.944774371	ENSDARG00000057169	abca4a	ATP-binding cassette, sub-family A (ABC1), member 4a [Source:ZFIN;Acc:ZDB-GENE-050517-3]	24	28481879	28567829	1
ENSDARG00000099431	92.87817222	-0.436443612	0.229490711	-1.901792062	0.057198344	0.944774371	ENSDARG00000099431	med24	mediator complex subunit 24 [Source:ZFIN;Acc:ZDB-GENE-030131-2341]	12	10605398	10636606	-1
ENSDARG00000037738	30.46392536	0.79146835	0.416197783	1.901664025	0.057215092	0.944774371	ENSDARG00000037738	fbxl3l	F-box and leucine-rich repeat protein 3, like [Source:ZFIN;Acc:ZDB-GENE-130530-598]	14	22070116	22093576	-1
ENSDARG00000061131	1997.0278	-0.168791475	0.088760093	-1.901659507	0.057215683	0.944774371	ENSDARG00000061131	kif21a	kinesin family member 21A [Source:ZFIN;Acc:ZDB-GENE-110411-237]	25	35179017	35260985	1
ENSDARG00000089213	230.7421116	-0.29422442	0.154728004	-1.901558947	0.057228839	0.944774371	ENSDARG00000089213	adam15	ADAM metallopeptidase domain 15 [Source:ZFIN;Acc:ZDB-GENE-070809-4]	16	28728561	28775251	-1
ENSDARG00000038283	48.43496216	0.625655749	0.32906427	1.901317784	0.057260401	0.944774371	ENSDARG00000038283	wnt6a	wingless-type MMTV integration site family, member 6a [Source:ZFIN;Acc:ZDB-GENE-111114-1]	6	13596711	13605053	1
ENSDARG00000104808	277.9662439	0.32278081	0.169846101	1.900431083	0.057376571	0.945929627	ENSDARG00000104808	jak2a	Janus kinase 2a [Source:ZFIN;Acc:ZDB-GENE-980526-481]	21	228518	248441	1
ENSDARG00000070220	159.2897592	-0.369752845	0.194596138	-1.900103719	0.05741951	0.945929627	ENSDARG00000070220	pou3f2a	POU class 3 homeobox 2a [Source:ZFIN;Acc:ZDB-GENE-980526-139]	4	5733163	5735887	1
ENSDARG00000102453	24558.69534	0.2440802	0.128483504	1.899700682	0.057472411	0.946067165	ENSDARG00000102453	slc1a2b	solute carrier family 1 (glial high affinity glutamate transporter), member 2b [Source:ZFIN;Acc:ZDB-GENE-030131-7779]	25	36796114	36837199	1
ENSDARG00000022996	199.1870475	0.369844838	0.194859047	1.89801214	0.057694483	0.947942603	ENSDARG00000022996	setx	senataxin [Source:ZFIN;Acc:ZDB-GENE-070402-1]	21	3764328	3808546	1
ENSDARG00000060021	21.0679731	-0.89991211	0.474144828	-1.897968843	0.057700186	0.947942603	ENSDARG00000060021	vcpkmt	valosin containing protein lysine (K) methyltransferase [Source:ZFIN;Acc:ZDB-GENE-060825-19]	17	45655995	45663802	1
ENSDARG00000070494	67.95158355	0.516441568	0.272124084	1.897816468	0.057720263	0.947942603	ENSDARG00000070494	pdgfra	platelet-derived growth factor receptor, alpha polypeptide [Source:ZFIN;Acc:ZDB-GENE-990415-208]	20	22535507	22576582	-1
ENSDARG00000105522	43.3368235	0.616859683	0.325137935	1.897224584	0.057798303	0.948490707	ENSDARG00000105522	si:ch211-196f2.3	si:ch211-196f2.3 [Source:ZFIN;Acc:ZDB-GENE-160728-62]	7	25828831	25839626	1
ENSDARG00000003867	183.0837785	0.335219501	0.176755923	1.896510714	0.057892545	0.949303618	ENSDARG00000003867	cdk20	cyclin-dependent kinase 20 [Source:ZFIN;Acc:ZDB-GENE-041212-84]	8	7476210	7485470	-1
ENSDARG00000031618	1117.795131	-0.707812464	0.37339569	-1.895609623	0.058011684	0.949903077	ENSDARG00000031618	CABZ01038517.1		3	58450693	58488954	-1
ENSDARG00000098439	557.5972608	0.218756635	0.115404899	1.895557603	0.058018568	0.949903077	ENSDARG00000098439	nr1h3	nuclear receptor subfamily 1, group H, member 3 [Source:ZFIN;Acc:ZDB-GENE-050410-7]	7	34144466	34177428	-1
ENSDARG00000078139	507.2046529	0.288975129	0.152549518	1.89430379	0.058184698	0.951845384	ENSDARG00000078139	appl2	adaptor protein, phosphotyrosine interaction, PH domain and leucine zipper containing 2 [Source:ZFIN;Acc:ZDB-GENE-081016-2]	25	5631895	5689334	-1
ENSDARG00000097728	1.394084751	-3.91282552	2.066217155	-1.893714565	0.058262907	0.951845384	ENSDARG00000097728	CR388132.1		4	29185114	29187996	-1
ENSDARG00000075083	272.6786223	-0.293181415	0.154918697	-1.892485674	0.058426301	0.951845384	ENSDARG00000075083	prkdc	protein kinase, DNA-activated, catalytic polypeptide [Source:ZFIN;Acc:ZDB-GENE-030131-9008]	7	41068470	41116787	-1
ENSDARG00000026599	3.211629339	-2.982406985	1.576044404	-1.892336901	0.058446107	0.951845384	ENSDARG00000026599	eng2a	engrailed homeobox 2a [Source:ZFIN;Acc:ZDB-GENE-980526-167]	7	40708828	40713383	-1
ENSDARG00000086471	227.3257417	0.300794882	0.159003047	1.891755458	0.05852357	0.951845384	ENSDARG00000086471	pkig	protein kinase (cAMP-dependent, catalytic) inhibitor gamma [Source:ZFIN;Acc:ZDB-GENE-050302-97]	23	25952779	26016318	1
ENSDARG00000036117	4.321290372	-2.099770085	1.110115125	-1.891488583	0.058559154	0.951845384	ENSDARG00000036117	mchr2	melanin-concentrating hormone receptor 2 [Source:ZFIN;Acc:ZDB-GENE-030502-6]	24	34920328	34939058	1
ENSDARG00000102728	4.37712693	2.075227242	1.097299326	1.891213449	0.058595857	0.951845384	ENSDARG00000102728	CU856518.1		21	29934036	29943063	-1
ENSDARG00000094282	16.78456144	1.004278858	0.531119026	1.890873435	0.058641241	0.951845384	ENSDARG00000094282	dnah11	dynein, axonemal, heavy chain 11 [Source:ZFIN;Acc:ZDB-GENE-100922-8]	16	19375376	19543693	-1
ENSDARG00000004592	1463.704813	0.180332507	0.095380568	1.890662951	0.058669351	0.951845384	ENSDARG00000004592	gpr22a	G protein-coupled receptor 22a [Source:ZFIN;Acc:ZDB-GENE-041210-48]	4	2689021	2693376	1
ENSDARG00000051953	773.1892599	-0.205382474	0.108644134	-1.890414757	0.058702511	0.951845384	ENSDARG00000051953	ythdc1	YTH domain containing 1 [Source:ZFIN;Acc:ZDB-GENE-041114-114]	5	69106141	69130820	1
ENSDARG00000045444	139.7534305	0.429884222	0.227423923	1.890233077	0.058726795	0.951845384	ENSDARG00000045444	fzd8a	frizzled class receptor 8a [Source:ZFIN;Acc:ZDB-GENE-000328-3]	24	4415848	4418451	-1
ENSDARG00000035699	76.46417958	0.522075261	0.2762062	1.890164889	0.058735911	0.951845384	ENSDARG00000035699	srp19	signal recognition particle 19 [Source:ZFIN;Acc:ZDB-GENE-040426-2657]	8	456095	463089	1
ENSDARG00000071031	538.6836732	0.223174785	0.118076987	1.890078599	0.058747449	0.951845384	ENSDARG00000071031	snx1a	sorting nexin 1a [Source:ZFIN;Acc:ZDB-GENE-060302-3]	25	5889240	5921937	-1
ENSDARG00000036298	308.2576515	-0.298675666	0.158033693	-1.889949293	0.058764742	0.951845384	ENSDARG00000036298	rps13	ribosomal protein S13 [Source:ZFIN;Acc:ZDB-GENE-040625-52]	7	26770122	26772820	1
ENSDARG00000098223	22.87643576	0.824932222	0.436693692	1.889040846	0.058886356	0.952068125	ENSDARG00000098223	AL773558.1		16	35868446	35871833	-1
ENSDARG00000063899	42420.63327	-0.15717909	0.083225756	-1.8885871	0.058947177	0.952068125	ENSDARG00000063899	mt-nd2	NADH dehydrogenase 2, mitochondrial [Source:ZFIN;Acc:ZDB-GENE-011205-8]	MT	4993	6039	1
ENSDARG00000001807	286.4064318	-0.291625193	0.154414747	-1.888583825	0.058947616	0.952068125	ENSDARG00000001807	tnfrsf21	tumor necrosis factor receptor superfamily, member 21 [Source:ZFIN;Acc:ZDB-GENE-030131-5971]	20	35895119	35938691	-1
ENSDARG00000018069	459.9293444	0.238566083	0.126329697	1.888440241	0.058966873	0.952068125	ENSDARG00000018069	rdh12	retinol dehydrogenase 12 (all-trans/9-cis/11-cis) [Source:ZFIN;Acc:ZDB-GENE-040718-9]	13	32925098	32935380	1
ENSDARG00000056627	480.6320095	0.270965432	0.143506642	1.888173457	0.059002668	0.952068125	ENSDARG00000056627	cxcl14	chemokine (C-X-C motif) ligand 14 [Source:ZFIN;Acc:ZDB-GENE-000619-1]	14	24103554	24113428	-1
ENSDARG00000027595	89.87026698	0.458854193	0.243194478	1.886778831	0.05919008	0.954367	ENSDARG00000027595	selt1b	selenoprotein T, 1b [Source:ZFIN;Acc:ZDB-GENE-030411-1]	18	41537685	41549064	1
ENSDARG00000102053	67.20485486	-0.509945222	0.270409272	-1.885827428	0.059318214	0.955707333	ENSDARG00000102053	znf1164	zinc finger protein 1164 [Source:ZFIN;Acc:ZDB-GENE-050208-802]	22	2126841	2131573	1
ENSDARG00000043932	433.7147088	0.25145816	0.133416022	1.884767329	0.059461258	0.956568026	ENSDARG00000043932	stmn4l	stathmin-like 4, like [Source:ZFIN;Acc:ZDB-GENE-040718-301]	17	12544466	12554996	1
ENSDARG00000033579	51.87304314	-0.638263645	0.338643828	-1.884763847	0.059461728	0.956568026	ENSDARG00000033579	mtrf1	mitochondrial translational release factor 1 [Source:ZFIN;Acc:ZDB-GENE-050220-8]	6	59776404	59785543	1
ENSDARG00000033447	2073.379681	-0.163517911	0.086794998	-1.883955477	0.059570998	0.95753886	ENSDARG00000033447	nxph1	neurexophilin 1 [Source:ZFIN;Acc:ZDB-GENE-040718-231]	19	38270784	38340374	1
ENSDARG00000071152	143.2139656	-0.351981323	0.186861266	-1.883650534	0.059612262	0.95753886	ENSDARG00000071152	pick1	protein interacting with prkca 1 [Source:ZFIN;Acc:ZDB-GENE-061013-283]	3	3923270	3947990	1
ENSDARG00000055570	168.0285356	0.350886267	0.186400856	1.882428413	0.059777871	0.959473239	ENSDARG00000055570	gpr61	G protein-coupled receptor 61 [Source:ZFIN;Acc:ZDB-GENE-081104-239]	8	25154178	25158853	1
ENSDARG00000005015	365.9197735	0.282573881	0.150194314	1.881388671	0.059919067	0.96101313	ENSDARG00000005015	tspy	testis specific protein, Y-linked [Source:ZFIN;Acc:ZDB-GENE-030131-9158]	8	25688928	25696935	-1
ENSDARG00000096232	2.676374306	-2.873588747	1.527904973	-1.880737871	0.060007585	0.96170647	ENSDARG00000096232	BX548046.1		6	10753337	10770942	1
ENSDARG00000055292	202.2351	-0.304814378	0.162236805	-1.878823847	0.06026855	0.964212972	ENSDARG00000055292	atg9b	autophagy related 9B [Source:ZFIN;Acc:ZDB-GENE-091111-3]	24	33916353	33949692	1
ENSDARG00000071044	14.60128476	1.093073025	0.581856868	1.878594349	0.060299903	0.964212972	ENSDARG00000071044	zgc:153722	zgc:153722 [Source:ZFIN;Acc:ZDB-GENE-060929-84]	23	16835005	16861887	1
ENSDARG00000099099	4.305259081	-2.051207135	1.09188529	-1.878592151	0.060300204	0.964212972	ENSDARG00000099099	CABZ01015815.1		4	75291945	75319236	1
ENSDARG00000056840	278.2292194	0.283338084	0.150889613	1.877783887	0.060410735	0.964366767	ENSDARG00000056840	otud5b	OTU deubiquitinase 5b [Source:ZFIN;Acc:ZDB-GENE-040801-50]	11	25443719	25452257	1
ENSDARG00000021569	95.53453147	0.445464328	0.237265491	1.877493125	0.060450539	0.964366767	ENSDARG00000021569	gdap2	ganglioside induced differentiation associated protein 2 [Source:ZFIN;Acc:ZDB-GENE-040912-31]	9	20995458	21042615	-1
ENSDARG00000090429	49.76623346	-0.596632307	0.317820374	-1.877262617	0.060482109	0.964366767	ENSDARG00000090429	si:dkeyp-7a3.1	si:dkeyp-7a3.1 [Source:ZFIN;Acc:ZDB-GENE-091204-119]	24	35899512	35959291	1
ENSDARG00000076673	273.1415651	-0.301011435	0.160351779	-1.877194231	0.060491478	0.964366767	ENSDARG00000076673	DSP (1 of many)	wu:fi04e12 [Source:ZFIN;Acc:ZDB-GENE-030131-5575]	20	53044041	53077408	-1
ENSDARG00000040635	270.8808555	0.267787356	0.142742344	1.876019044	0.060652665	0.965578525	ENSDARG00000040635	rnf11b	ring finger protein 11b [Source:ZFIN;Acc:ZDB-GENE-050913-69]	8	16389010	16428741	-1
ENSDARG00000096147	12.89892627	1.184666628	0.631565866	1.875761012	0.060688104	0.965578525	ENSDARG00000096147	BX465862.3		4	11611869	11638533	-1
ENSDARG00000086746	988.7361563	-0.244606927	0.130477282	-1.874708934	0.060832777	0.965578525	ENSDARG00000086746	prodha	proline dehydrogenase (oxidase) 1a [Source:ZFIN;Acc:ZDB-GENE-041008-73]	21	5781884	5816502	1
ENSDARG00000043447	21.26679154	-0.921040954	0.491335836	-1.874564986	0.060852594	0.965578525	ENSDARG00000043447	gpr55a	G protein-coupled receptor 55a [Source:ZFIN;Acc:ZDB-GENE-051113-260]	15	40204166	40218244	-1
ENSDARG00000052129	521.2342546	-0.257919231	0.137604896	-1.874346328	0.060882706	0.965578525	ENSDARG00000052129	boka	BCL2-related ovarian killer a [Source:ZFIN;Acc:ZDB-GENE-040801-131]	6	27069068	27098131	1
ENSDARG00000036292	10.14963401	-1.326856579	0.708070154	-1.873905532	0.060943447	0.965578525	ENSDARG00000036292	cdx4	caudal type homeobox 4 [Source:ZFIN;Acc:ZDB-GENE-980526-330]	14	32621404	32624855	-1
ENSDARG00000003085	205.6637754	-0.326385044	0.174204066	-1.873578801	0.060988502	0.965578525	ENSDARG00000003085	stambpl1	STAM binding protein-like 1 [Source:ZFIN;Acc:ZDB-GENE-100215-4]	12	16996989	17030265	-1
ENSDARG00000042825	283.705874	0.287607808	0.153534453	1.873246057	0.061034415	0.965578525	ENSDARG00000042825	RNF169	E3 ubiquitin-protein ligase RNF169 [Source:UniProtKB/Swiss-Prot;Acc:E7FAP1]	15	4977981	4993930	1
ENSDARG00000079484	1344.292788	-0.209081616	0.111616436	-1.873215306	0.061038659	0.965578525	ENSDARG00000079484	kcnt1	potassium channel, subfamily T, member 1 [Source:ZFIN;Acc:ZDB-GENE-091231-1]	21	4710851	4765660	-1
ENSDARG00000019025	5.6854131	-1.696444411	0.905698821	-1.873077862	0.061057634	0.965578525	ENSDARG00000019025	podn	podocan [Source:ZFIN;Acc:ZDB-GENE-100922-117]	23	41993668	42033180	1
ENSDARG00000022399	84.02827393	0.459697257	0.245461765	1.872785592	0.061097998	0.965578525	ENSDARG00000022399	ntmt1	N-terminal Xaa-Pro-Lys N-methyltransferase 1 [Source:ZFIN;Acc:ZDB-GENE-040426-2055]	5	31898917	31905123	-1
ENSDARG00000090585	1285.248829	0.206925015	0.110496966	1.872675993	0.06111314	0.965578525	ENSDARG00000090585	gpc1b	glypican 1b [Source:ZFIN;Acc:ZDB-GENE-040426-1306]	2	46179680	46331769	1
ENSDARG00000045019	240.1093227	0.361748345	0.193238671	1.872028739	0.061202628	0.965609891	ENSDARG00000045019	aamp	angio-associated, migratory cell protein [Source:ZFIN;Acc:ZDB-GENE-040426-2370]	6	59980934	59990095	1
ENSDARG00000031359	12.7847508	1.592698812	0.850798897	1.872003851	0.061206071	0.965609891	ENSDARG00000031359	cmpk2	cytidine monophosphate (UMP-CMP) kinase 2, mitochondrial [Source:ZFIN;Acc:ZDB-GENE-040724-24]	17	35414905	35427502	1
ENSDARG00000040920	165.974409	-0.3431653	0.183421823	-1.870907691	0.061357877	0.967186373	ENSDARG00000040920	si:dkey-49n23.1	si:dkey-49n23.1 [Source:ZFIN;Acc:ZDB-GENE-050208-762]	22	30862501	30986315	-1
ENSDARG00000042904	1860.307227	-0.190278546	0.101724041	-1.870536632	0.061409335	0.967186373	ENSDARG00000042904	foxo3b	forkhead box O3b [Source:ZFIN;Acc:ZDB-GENE-990708-6]	20	32383886	32429857	-1
ENSDARG00000103717	38.99723241	-0.640603313	0.34256193	-1.870036502	0.061478749	0.967186373	ENSDARG00000103717	CT978957.3		5	68889580	68906596	1
ENSDARG00000034528	87.25564981	0.645336444	0.345202351	1.869443944	0.061561076	0.967186373	ENSDARG00000034528	chodl	chondrolectin [Source:ZFIN;Acc:ZDB-GENE-050417-36]	24	23869706	23883061	1
ENSDARG00000071833	46.57950806	0.598238223	0.320026873	1.86933746	0.06157588	0.967186373	ENSDARG00000071833	znf1162	zinc finger protein 1162 [Source:ZFIN;Acc:ZDB-GENE-050220-5]	22	2644239	2652516	1
ENSDARG00000090962	221.4043923	0.29325496	0.156878467	1.869313015	0.061579278	0.967186373	ENSDARG00000090962	nat14	N-acetyltransferase 14 (GCN5-related, putative) [Source:ZFIN;Acc:ZDB-GENE-060825-15]	16	12741026	12745614	1
ENSDARG00000034095	5.316244681	-1.830627586	0.980112326	-1.867773251	0.061793683	0.969085848	ENSDARG00000034095	si:dkey-59l11.10	si:dkey-59l11.10 [Source:ZFIN;Acc:ZDB-GENE-120703-17]	4	38356231	38367135	-1
ENSDARG00000069940	490.3069849	0.278816594	0.149298834	1.867506835	0.061830843	0.969085848	ENSDARG00000069940	ppap2d	phosphatidic acid phosphatase type 2D [Source:ZFIN;Acc:ZDB-GENE-061201-42]	3	50511688	50576771	1
ENSDARG00000078676	68.03808063	-0.543632494	0.291164656	-1.867096443	0.061888121	0.969085848	ENSDARG00000078676	myrf	myelin regulatory factor [Source:ZFIN;Acc:ZDB-GENE-080204-57]	25	3772248	3853924	-1
ENSDARG00000101277	509.9032531	0.223816269	0.119886778	1.866897029	0.061915969	0.969085848	ENSDARG00000101277	znf207b	zinc finger protein 207, b [Source:ZFIN;Acc:ZDB-GENE-030131-7377]	6	22134323	22146822	-1
ENSDARG00000038731	2142.679357	-0.204701673	0.109669247	-1.866536682	0.061966317	0.969085848	ENSDARG00000038731	slc25a36a	solute carrier family 25 (pyrimidine nucleotide carrier ), member 36a [Source:ZFIN;Acc:ZDB-GENE-040718-415]	2	39765645	39793420	-1
ENSDARG00000079930	18.07827848	-0.936461095	0.501725361	-1.866481482	0.061974033	0.969085848	ENSDARG00000079930	si:dkeyp-68b7.5	si:dkeyp-68b7.5 [Source:ZFIN;Acc:ZDB-GENE-070912-670]	2	57810755	57827100	-1
ENSDARG00000094603	19.07269599	-0.930371484	0.498852604	-1.865022806	0.062178208	0.97156309	ENSDARG00000094603	si:dkey-21h14.12	si:dkey-21h14.12 [Source:ZFIN;Acc:ZDB-GENE-110913-1]	4	11078707	11107381	-1
ENSDARG00000101128	1.293114244	-3.822351875	2.050888888	-1.86375376	0.062356292	0.973486845	ENSDARG00000101128	si:dkey-211f22.5	si:dkey-211f22.5 [Source:ZFIN;Acc:ZDB-GENE-141216-381]	22	20695830	20722084	1
ENSDARG00000079613	358.8960585	1.029924289	0.552809232	1.863073608	0.062451911	0.973486845	ENSDARG00000079613	sall3a	spalt-like transcription factor 3a [Source:ZFIN;Acc:ZDB-GENE-020228-4]	16	6692291	6713909	1
ENSDARG00000101373	8.378148519	-1.498748653	0.80453999	-1.862864085	0.062481391	0.973486845	ENSDARG00000101373	CR356230.1		7	58982853	58985668	-1
ENSDARG00000097011	1691.060584	-0.577429486	0.309981713	-1.862785647	0.06249243	0.973486845	ENSDARG00000097011	hbaa1	hemoglobin, alpha adult 1 [Source:ZFIN;Acc:ZDB-GENE-980526-79]	3	54845443	54851382	1
ENSDARG00000095351	243.5172321	0.334967198	0.179846718	1.862514938	0.062530542	0.973486845	ENSDARG00000095351	CU914776.2		8	44347085	44351323	-1
ENSDARG00000017891	564.4003732	-0.212822185	0.114301579	-1.861935654	0.062612161	0.973798778	ENSDARG00000017891	tcp1	t-complex 1 [Source:ZFIN;Acc:ZDB-GENE-990714-24]	23	2482133	2504500	1
ENSDARG00000078349	1.4944281	-4.024813919	2.161877045	-1.861721937	0.062642295	0.973798778	ENSDARG00000078349	BX324215.3		22	30709100	30713494	-1
ENSDARG00000060112	3255.864795	-0.183799453	0.098762346	-1.861027624	0.062740276	0.974608453	ENSDARG00000060112	sybu	syntabulin (syntaxin-interacting) [Source:ZFIN;Acc:ZDB-GENE-060929-1202]	16	39196777	39217474	1
ENSDARG00000102472	1383.557735	0.237320569	0.127579153	1.860182983	0.062859642	0.975456823	ENSDARG00000102472	btbd17b	BTB (POZ) domain containing 17b [Source:ZFIN;Acc:ZDB-GENE-091204-214]	3	12729768	12739422	-1
ENSDARG00000045932	152.0957887	-0.363500897	0.195448933	-1.859825433	0.062910228	0.975456823	ENSDARG00000045932	cpeb1a	cytoplasmic polyadenylation element binding protein 1a [Source:ZFIN;Acc:ZDB-GENE-080723-42]	25	5936813	5955107	-1
ENSDARG00000089543	101.2881233	0.425819574	0.228999353	1.859479374	0.06295922	0.975456823	ENSDARG00000089543	CU984579.1		5	36888191	36896815	1
ENSDARG00000033840	1995.098655	-0.214462231	0.115349967	-1.859230972	0.062994406	0.975456823	ENSDARG00000033840	fat3a	FAT atypical cadherin 3a [Source:ZFIN;Acc:ZDB-GENE-060929-1254]	15	40707914	41032535	1
ENSDARG00000016783	1787.553713	-0.192618366	0.103612958	-1.859018115	0.063024571	0.975456823	ENSDARG00000016783	srsf6b	serine/arginine-rich splicing factor 6b [Source:ZFIN;Acc:ZDB-GENE-041219-1]	11	1495539	1504277	1
ENSDARG00000025147	308.761571	0.309204761	0.166475529	1.857358634	0.063260148	0.975652876	ENSDARG00000025147	cd63	CD63 molecule [Source:ZFIN;Acc:ZDB-GENE-030131-180]	23	32139637	32159408	1
ENSDARG00000059257	179.4487127	-3.025484025	1.629098913	-1.857151828	0.063289556	0.975652876	ENSDARG00000059257	rcvrnb	recoverin b [Source:ZFIN;Acc:ZDB-GENE-120815-1]	12	310187	314209	1
ENSDARG00000101338	47.12474036	0.598505558	0.322277893	1.857110186	0.063295479	0.975652876	ENSDARG00000101338	BX005294.2	protocadherin 2 gamma 10 precursor [Source:RefSeq peptide;Acc:NP_001019354]	14	1976663	2131776	-1
ENSDARG00000021439	1094.513284	-0.195862246	0.105466287	-1.857107624	0.063295844	0.975652876	ENSDARG00000021439	ncoa4	nuclear receptor coactivator 4 [Source:ZFIN;Acc:ZDB-GENE-040426-689]	13	3784664	3805959	-1
ENSDARG00000087186	1719.913157	-0.495177515	0.266639668	-1.857103704	0.063296401	0.975652876	ENSDARG00000087186	si:ch211-232b12.5	si:ch211-232b12.5 [Source:ZFIN;Acc:ZDB-GENE-031002-40]	11	25076194	25086918	-1
ENSDARG00000087185	281.8998823	0.291018995	0.156715633	1.856987652	0.063312911	0.975652876	ENSDARG00000087185	CABZ01069006.1		5	60113194	60125240	1
ENSDARG00000098249	35.42289178	-2.834291006	1.526763882	-1.85640428	0.063395955	0.976224153	ENSDARG00000098249	asmt	acetylserotonin O-methyltransferase [Source:ZFIN;Acc:ZDB-GENE-080220-43]	9	56380395	56395051	-1
ENSDARG00000101178	217.3915181	0.317365087	0.171021893	1.855698591	0.063496532	0.977064385	ENSDARG00000101178	sh3rf2	SH3 domain containing ring finger 2 [Source:ZFIN;Acc:ZDB-GENE-141212-301]	14	23631267	23672802	1
ENSDARG00000030867	11.09883737	1.203826732	0.648857845	1.85530119	0.063553228	0.977138929	ENSDARG00000030867	opn7c	opsin 7, group member c [Source:ZFIN;Acc:ZDB-GENE-060526-333]	8	25839085	25855287	-1
ENSDARG00000102735	118.8057893	0.40815396	0.220026747	1.855019745	0.063593407	0.977138929	ENSDARG00000102735	znf1141	zinc finger protein 1141 [Source:ZFIN;Acc:ZDB-GENE-110913-35]	4	49306725	49428852	-1
ENSDARG00000104559	949.9687362	0.202980451	0.1095659	1.85258781	0.063941461	0.981489796	ENSDARG00000104559	tmem63ba	transmembrane protein 63Ba [Source:ZFIN;Acc:ZDB-GENE-030131-4320]	13	46428825	46510660	1
ENSDARG00000096655	13.11695245	-1.083032706	0.584687219	-1.852328342	0.063978688	0.981489796	ENSDARG00000096655	BX901920.1		20	14761161	14765452	1
ENSDARG00000045683	2.665935666	2.837774481	1.532214592	1.852073787	0.064015228	0.981489796	ENSDARG00000045683	ccdc87	coiled-coil domain containing 87 [Source:ZFIN;Acc:ZDB-GENE-041210-118]	4	13616882	13625445	1
ENSDARG00000058966	228.7633381	0.29222069	0.157864368	1.851087066	0.064157029	0.982954186	ENSDARG00000058966	zgc:112332	zgc:112332 [Source:ZFIN;Acc:ZDB-GENE-050522-387]	24	18303689	18322645	-1
ENSDARG00000030440	4859.423352	-0.264468278	0.142972266	-1.849787277	0.064344215	0.985008873	ENSDARG00000030440	rsrp1	arginine/serine-rich protein 1 [Source:ZFIN;Acc:ZDB-GENE-060616-210]	13	45331482	45338401	-1
ENSDARG00000010132	175.7121231	0.344721981	0.186392742	1.849438861	0.064394468	0.985008873	ENSDARG00000010132	dacha	dachshund a [Source:ZFIN;Acc:ZDB-GENE-020402-3]	21	34329966	34623776	-1
ENSDARG00000061921	21.55304305	-0.840437236	0.454585728	-1.84879811	0.06448697	0.985008873	ENSDARG00000061921	gltpa	glycolipid transfer protein a [Source:ZFIN;Acc:ZDB-GENE-060526-266]	5	19347028	19357966	-1
ENSDARG00000090369	3.218079341	-2.438476613	1.319184926	-1.848472162	0.064534068	0.985008873	ENSDARG00000090369	zgc:86896	zgc:86896 [Source:ZFIN;Acc:ZDB-GENE-040625-80]	3	36146118	36154684	1
ENSDARG00000035682	68.5909553	0.485533019	0.262700098	1.848240726	0.064567526	0.985008873	ENSDARG00000035682	LTBP3	latent transforming growth factor beta binding protein 3 [Source:HGNC Symbol;Acc:HGNC:6716]	5	36917524	36985323	1
ENSDARG00000088507	67.95655806	0.488116749	0.264113755	1.848130741	0.064583432	0.985008873	ENSDARG00000088507	znf982	zinc finger protein 982 [Source:ZFIN;Acc:ZDB-GENE-131120-1]	17	50310754	50327696	1
ENSDARG00000016854	616.1786464	0.227113728	0.122903243	1.847906709	0.06461584	0.985008873	ENSDARG00000016854	neurod2	neurogenic differentiation 2 [Source:ZFIN;Acc:ZDB-GENE-010608-3]	12	14881785	14884652	-1
ENSDARG00000103565	4.289953689	2.100106758	1.13690052	1.847221213	0.064715086	0.985699123	ENSDARG00000103565	FQ377981.1		21	33875080	33875946	1
ENSDARG00000063249	57.44777317	0.517102839	0.279976181	1.846952968	0.064753957	0.985699123	ENSDARG00000063249	mrpl9	mitochondrial ribosomal protein L9 [Source:ZFIN;Acc:ZDB-GENE-070717-4]	19	7599379	7606663	-1
ENSDARG00000091090	2.713817495	-2.793465528	1.513916046	-1.845191836	0.065009638	0.987066995	ENSDARG00000091090	xirp2b	xin actin binding repeat containing 2b [Source:ZFIN;Acc:ZDB-GENE-030521-26]	9	49751277	49795830	-1
ENSDARG00000034060	169.843397	-0.339229345	0.183851449	-1.845127396	0.065019009	0.987066995	ENSDARG00000034060	elac2	elaC ribonuclease Z 2 [Source:ZFIN;Acc:ZDB-GENE-041111-227]	3	10569414	10615841	-1
ENSDARG00000035608	597.5105904	0.222215985	0.120498021	1.844146346	0.065161815	0.987066995	ENSDARG00000035608	pgam5	PGAM family member 5, serine/threonine protein phosphatase, mitochondrial [Source:ZFIN;Acc:ZDB-GENE-030131-683]	5	18421575	18432443	1
ENSDARG00000054540	14.86337827	0.995821779	0.540012467	1.844071833	0.065172672	0.987066995	ENSDARG00000054540	imp4	IMP4, U3 small nucleolar ribonucleoprotein, homolog (yeast) [Source:ZFIN;Acc:ZDB-GENE-040718-474]	5	26247037	26251887	1
ENSDARG00000039125	57.95816351	-0.540394906	0.293049287	-1.84404102	0.065177162	0.987066995	ENSDARG00000039125	map4k5	mitogen-activated protein kinase kinase kinase kinase 5 [Source:ZFIN;Acc:ZDB-GENE-030131-6497]	13	36579753	36655744	-1
ENSDARG00000009505	327.21921	-0.281408245	0.152612916	-1.843934662	0.065192663	0.987066995	ENSDARG00000009505	prelid3b	PRELI domain containing 3 [Source:ZFIN;Acc:ZDB-GENE-031002-13]	6	60117277	60127158	1
ENSDARG00000014366	1070.495573	-0.177625149	0.096360726	-1.843335519	0.065280038	0.987066995	ENSDARG00000014366	luc7l3	LUC7-like 3 pre-mRNA splicing factor [Source:ZFIN;Acc:ZDB-GENE-060616-375]	3	58746483	58764456	-1
ENSDARG00000105641	3.866917145	-2.357702638	1.279164586	-1.843158155	0.065305923	0.987066995	ENSDARG00000105641	si:ch211-98n17.5	si:ch211-98n17.5 [Source:ZFIN;Acc:ZDB-GENE-160728-87]	7	33985370	33994331	-1
ENSDARG00000028096	1.644186969	-4.164219852	2.260583433	-1.842099606	0.065460581	0.987066995	ENSDARG00000028096	si:ch211-95j8.2	si:ch211-95j8.2 [Source:ZFIN;Acc:ZDB-GENE-091204-28]	10	15088718	15090662	-1
ENSDARG00000004588	3307.724103	-0.166126251	0.090206408	-1.841623625	0.065530223	0.987066995	ENSDARG00000004588	sox4a	SRY (sex determining region Y)-box 4a [Source:ZFIN;Acc:ZDB-GENE-030131-8290]	19	29201926	29205186	-1
ENSDARG00000038076	768.2244988	0.194955029	0.105874736	1.841374407	0.065566711	0.987066995	ENSDARG00000038076	romo1	reactive oxygen species modulator 1 [Source:ZFIN;Acc:ZDB-GENE-040426-1768]	6	50402401	50405513	-1
ENSDARG00000100341	21.67869948	0.986312822	0.535659232	1.841306492	0.065576657	0.987066995	ENSDARG00000100341	si:ch211-196h24.2	si:ch211-196h24.2 [Source:ZFIN;Acc:ZDB-GENE-081103-20]	4	46215063	46235568	1
ENSDARG00000040469	51.53086829	0.581032186	0.315577129	1.841173304	0.065596166	0.987066995	ENSDARG00000040469	enpp6	ectonucleotide pyrophosphatase/phosphodiesterase 6 [Source:ZFIN;Acc:ZDB-GENE-031205-1]	14	3940236	3969501	-1
ENSDARG00000101032	21.9070516	0.949141995	0.515531918	1.841092591	0.065607991	0.987066995	ENSDARG00000101032	iqcb1	IQ motif containing B1 [Source:ZFIN;Acc:ZDB-GENE-041212-47]	6	8990055	9000776	-1
ENSDARG00000039852	10.1333415	1.684129116	0.914815698	1.840949078	0.065629021	0.987066995	ENSDARG00000039852	ftr93	finTRIM family, member 93 [Source:ZFIN;Acc:ZDB-GENE-131126-26]	2	823878	834786	-1
ENSDARG00000103117	1.320785613	-3.847816476	2.090198503	-1.840885672	0.065638315	0.987066995	ENSDARG00000103117	tmprss4a	transmembrane protease, serine 4a [Source:ZFIN;Acc:ZDB-GENE-061103-631]	15	12497789	12527918	1
ENSDARG00000089724	3.754059049	-2.260109772	1.228033835	-1.840429561	0.065705197	0.987066995	ENSDARG00000089724	cyldb	cylindromatosis (turban tumor syndrome), b [Source:ZFIN;Acc:ZDB-GENE-100208-1]	11	25039132	25054093	1
ENSDARG00000068220	1.954444113	3.30982712	1.798674673	1.840147732	0.065746551	0.987066995	ENSDARG00000068220	hbl3	hexose-binding lectin 3 [Source:ZFIN;Acc:ZDB-GENE-000427-2]	2	37904820	37906754	-1
ENSDARG00000088590	71.37311685	0.497946951	0.270639131	1.839892665	0.065783997	0.987066995	ENSDARG00000088590	pxna	paxillin a [Source:ZFIN;Acc:ZDB-GENE-040105-1]	5	6110303	6155553	1
ENSDARG00000100939	1.915675839	-3.313971309	1.801470161	-1.839592673	0.065828061	0.987066995	ENSDARG00000100939	CABZ01117603.1		23	43705597	43717231	-1
ENSDARG00000079110	67.01640608	-0.49146126	0.267179462	-1.839442509	0.065850127	0.987066995	ENSDARG00000079110	cluap1	clusterin associated protein 1 [Source:ZFIN;Acc:ZDB-GENE-040426-1943]	24	37578903	37596409	-1
ENSDARG00000032849	56.7464149	0.654580088	0.35589612	1.839244797	0.065879188	0.987066995	ENSDARG00000032849	ndrg1a	N-myc downstream regulated 1a [Source:ZFIN;Acc:ZDB-GENE-030826-34]	19	35372847	35392717	-1
ENSDARG00000075345	68.22227111	0.530561115	0.288502819	1.839015361	0.065912927	0.987066995	ENSDARG00000075345	si:ch211-76l23.7	si:ch211-76l23.7 [Source:ZFIN;Acc:ZDB-GENE-120215-154]	3	28720333	28726353	-1
ENSDARG00000096399	4.335937734	-2.142912785	1.165457831	-1.838687534	0.065961158	0.987093158	ENSDARG00000096399	CU694369.2		6	18952384	18952825	-1
ENSDARG00000057586	193.4827687	0.313945263	0.170855561	1.837489288	0.066137696	0.989038016	ENSDARG00000057586	sall3b	spalt-like transcription factor 3b [Source:ZFIN;Acc:ZDB-GENE-030131-9140]	19	22477879	22489758	1
ENSDARG00000088390	3.613795177	-2.176800622	1.184946714	-1.837045158	0.066203229	0.989321304	ENSDARG00000088390	nme4	NME/NM23 nucleoside diphosphate kinase 4 [Source:ZFIN;Acc:ZDB-GENE-040426-1043]	3	14918508	14932074	-1
ENSDARG00000103382	6.038108013	1.819610456	0.990967191	1.836196467	0.066328605	0.990231802	ENSDARG00000103382	BX005398.1		22	23726022	23727851	-1
ENSDARG00000076500	162.3887844	-0.366809464	0.199787117	-1.836001587	0.066357422	0.990231802	ENSDARG00000076500	chgb	chromogranin B [Source:ZFIN;Acc:ZDB-GENE-070705-268]	20	45837846	45848296	1
ENSDARG00000099182	182.5751786	0.315169929	0.171757947	1.834965632	0.066510782	0.991800713	ENSDARG00000099182	ankrd55	ankyrin repeat domain 55 [Source:ZFIN;Acc:ZDB-GENE-080104-7]	10	5823116	5846685	-1
ENSDARG00000095743	755.2154169	-0.825893668	0.450209534	-1.834465079	0.066584987	0.991800713	ENSDARG00000095743	sox11b	SRY (sex determining region Y)-box 11b [Source:ZFIN;Acc:ZDB-GENE-980526-466]	20	30129749	30132447	-1
ENSDARG00000044179	211.208959	-0.314622631	0.171517621	-1.834345827	0.066602676	0.991800713	ENSDARG00000044179	rbms2a	RNA binding motif, single stranded interacting protein 2a [Source:ZFIN;Acc:ZDB-GENE-030912-2]	11	1874658	1923924	1
ENSDARG00000005356	79.17993618	0.544150384	0.296799197	1.833395743	0.06674374	0.993204852	ENSDARG00000005356	tyro3	TYRO3 protein tyrosine kinase [Source:ZFIN;Acc:ZDB-GENE-990714-13]	17	10345613	10397504	1
ENSDARG00000076547	19.68776687	0.969873096	0.529308794	1.832338905	0.066900944	0.994154323	ENSDARG00000076547	CT956101.1		14	23220865	23295599	1
ENSDARG00000020741	4.146608676	-2.08430384	1.137586521	-1.832215662	0.066919296	0.994154323	ENSDARG00000020741	fga	fibrinogen alpha chain [Source:ZFIN;Acc:ZDB-GENE-031010-21]	1	9379390	9387428	-1
ENSDARG00000012968	87.00849325	-0.50882342	0.27773981	-1.832014718	0.066949228	0.994154323	ENSDARG00000012968	rhoub	ras homolog family member Ub [Source:ZFIN;Acc:ZDB-GENE-050417-308]	15	9014506	9026086	-1
ENSDARG00000092337	15.65253316	-0.987641977	0.539191579	-1.831708832	0.066994812	0.994154323	ENSDARG00000092337	CU467861.1		8	16573954	16577781	-1
ENSDARG00000055225	350.8650686	0.347787659	0.189949113	1.830951741	0.067107747	0.994791276	ENSDARG00000055225	dock8	dedicator of cytokinesis 8 [Source:ZFIN;Acc:ZDB-GENE-060503-743]	8	30316667	30415790	-1
ENSDARG00000018898	370.8150626	-0.369602775	0.20188619	-1.83074818	0.067138138	0.994791276	ENSDARG00000018898	zfand5a	zinc finger, AN1-type domain 5a [Source:ZFIN;Acc:ZDB-GENE-040426-1979]	5	25080689	25094209	1
ENSDARG00000044688	178.7534308	0.380557028	0.207900191	1.830479456	0.067178276	0.994791276	ENSDARG00000044688	dusp4	dual specificity phosphatase 4 [Source:ZFIN;Acc:ZDB-GENE-040426-709]	21	20076834	20083907	-1
ENSDARG00000087191	12.08246754	1.104703632	0.603996805	1.828989198	0.067401226	0.997132394	ENSDARG00000087191	wdr93	WD repeat domain 93 [Source:ZFIN;Acc:ZDB-GENE-161017-52]	7	52096034	52113664	-1
ENSDARG00000020621	753.866919	-0.191818884	0.104913031	-1.82836091	0.067495404	0.997132394	ENSDARG00000020621	ap1b1	adaptor-related protein complex 1, beta 1 subunit [Source:ZFIN;Acc:ZDB-GENE-061025-1]	5	24252696	24308975	-1
ENSDARG00000030938	27.85794424	-0.761185851	0.416334476	-1.828303672	0.067503989	0.997132394	ENSDARG00000030938	fermt3b	fermitin family member 3b [Source:ZFIN;Acc:ZDB-GENE-040426-1366]	14	46923752	47010338	1
ENSDARG00000104491	502.0610456	0.247766784	0.135535354	1.828060178	0.067540521	0.997132394	ENSDARG00000104491	ampd2a	adenosine monophosphate deaminase 2a [Source:ZFIN;Acc:ZDB-GENE-091204-4]	22	1186157	1228328	-1
ENSDARG00000030530	34.99152626	0.65328913	0.357407316	1.827856062	0.067571157	0.997132394	ENSDARG00000030530	slc22a2	solute carrier family 22 (organic cation transporter), member 2 [Source:ZFIN;Acc:ZDB-GENE-040426-2167]	20	42771765	42791377	1
ENSDARG00000038862	108.9015055	1.410974195	0.772099364	1.827451568	0.067631902	0.997335719	ENSDARG00000038862	kcnb2	potassium voltage-gated channel, Shab-related subfamily, member 2 [Source:ZFIN;Acc:ZDB-GENE-070912-170]	2	30161446	30193936	1
ENSDARG00000058207	1202.762053	-0.180966281	0.099087539	-1.826327332	0.067800971	0.997995508	ENSDARG00000058207	abi2a	abl-interactor 2a [Source:ZFIN;Acc:ZDB-GENE-060929-192]	9	13762353	13828489	1
ENSDARG00000079753	98.26554199	0.417627231	0.228726574	1.8258798	0.06786837	0.997995508	ENSDARG00000079753	kiz	kizuna centrosomal protein [Source:ZFIN;Acc:ZDB-GENE-070615-4]	17	42003253	42056379	1
ENSDARG00000069378	391.3046241	-0.318371805	0.174369479	-1.825845939	0.067873471	0.997995508	ENSDARG00000069378	pard6a	par-6 family cell polarity regulator alpha [Source:ZFIN;Acc:ZDB-GENE-070705-215]	18	22039608	22105036	-1
ENSDARG00000102160	5.056352563	-1.834760946	1.004996845	-1.825638514	0.06790473	0.997995508	ENSDARG00000102160	si:dkeyp-61b2.1	si:dkeyp-61b2.1 [Source:ZFIN;Acc:ZDB-GENE-141216-430]	11	40203473	40240025	-1
ENSDARG00000028354	317.0112361	-0.299824566	0.164245692	-1.825463808	0.067931068	0.997995508	ENSDARG00000028354	stxbp6l	syntaxin binding protein 6 (amisyn), like [Source:ZFIN;Acc:ZDB-GENE-040724-16]	20	9841585	9861183	1
ENSDARG00000104883	387.4727666	-0.232188425	0.127226892	-1.824994867	0.068001804	0.997995508	ENSDARG00000104883	PCMTD2 (1 of many)	protein-L-isoaspartate (D-aspartate) O-methyltransferase domain containing 2 [Source:HGNC Symbol;Acc:HGNC:15882]	23	7809310	7821261	-1
ENSDARG00000067872	30.69666344	0.772164933	0.423150963	1.824797769	0.068031553	0.997995508	ENSDARG00000067872	CU469531.1		2	56363823	56369816	1
ENSDARG00000095579	117.6431877	0.374424826	0.205202721	1.824658198	0.068052625	0.997995508	ENSDARG00000095579	fis1	fission, mitochondrial 1 [Source:ZFIN;Acc:ZDB-GENE-050506-92]	7	20586676	20594021	-1
ENSDARG00000095993	1.878408539	3.288329614	1.803175023	1.823633076	0.068207563	0.998330272	ENSDARG00000095993	znf1073	zinc finger protein 1073 [Source:ZFIN;Acc:ZDB-GENE-110913-154]	4	42865140	42874599	1
ENSDARG00000078166	25.19445407	-0.768557633	0.421445749	-1.823621747	0.068209276	0.998330272	ENSDARG00000078166	si:dkey-78p8.1	si:dkey-78p8.1 [Source:ZFIN;Acc:ZDB-GENE-081107-73]	13	5114581	5128717	-1
ENSDARG00000024746	1759.455708	-0.235808033	0.129352141	-1.822992879	0.068304469	0.998330272	ENSDARG00000024746	hsp90aa1.2	heat shock protein 90, alpha (cytosolic), class A member 1, tandem duplicate 2 [Source:ZFIN;Acc:ZDB-GENE-031001-3]	20	54177901	54206778	-1
ENSDARG00000091947	79.20235849	-0.440699224	0.241749889	-1.82295523	0.068310172	0.998330272	ENSDARG00000091947	znf106b	zinc finger protein 106b [Source:ZFIN;Acc:ZDB-GENE-091118-24]	20	26037280	26062287	1
ENSDARG00000044954	636.4941226	0.220036598	0.12070339	1.822952934	0.06831052	0.998330272	ENSDARG00000044954	slit1a	slit homolog 1a (Drosophila) [Source:ZFIN;Acc:ZDB-GENE-030722-3]	13	425030	508194	-1
ENSDARG00000061490	1004.922063	-0.181054888	0.099354329	-1.822315044	0.068407197	0.999055587	ENSDARG00000061490	u2surp	U2 snRNP-associated SURP domain containing [Source:ZFIN;Acc:ZDB-GENE-070912-400]	2	26967743	26987310	-1
ENSDARG00000102071	43.54100233	-0.578767371	0.317655011	-1.821999817	0.068455013	0.999066812	ENSDARG00000102071	slc25a47b	solute carrier family 25, member 47b [Source:ZFIN;Acc:ZDB-GENE-070424-85]	17	1499303	1504760	1
ENSDARG00000021405	2023.167975	-0.161876987	0.088876418	-1.821371637	0.068550384	0.999550784	ENSDARG00000021405	chd3	chromodomain helicase DNA binding protein 3 [Source:ZFIN;Acc:ZDB-GENE-121031-4]	7	20418917	20518928	-1
ENSDARG00000101967	3010.204457	0.168079793	0.092309352	1.820831678	0.068632447	0.999550784	ENSDARG00000101967	sult4a1	sulfotransferase family 4A, member 1 [Source:ZFIN;Acc:ZDB-GENE-060421-2705]	4	8796218	8809829	1
ENSDARG00000020031	52.92323482	0.605014899	0.332320794	1.820574909	0.0686715	0.999550784	ENSDARG00000020031	cldn11a	claudin 11a [Source:ZFIN;Acc:ZDB-GENE-040718-369]	2	26341792	26345539	-1
ENSDARG00000011941	942.067683	-0.190468514	0.104627121	-1.820450682	0.0686904	0.999550784	ENSDARG00000011941	bmpr2a	bone morphogenetic protein receptor, type II a (serine/threonine kinase) [Source:ZFIN;Acc:ZDB-GENE-070618-1]	6	12562790	12633543	-1
ENSDARG00000098955	389.5187643	-0.294101778	0.161573698	-1.820233002	0.068723529	0.999550784	ENSDARG00000098955	ssh2b	slingshot protein phosphatase 2b [Source:ZFIN;Acc:ZDB-GENE-081205-4]	21	40393563	40451724	1
ENSDARG00000058115	715.6916196	0.291867032	0.160397074	1.819653094	0.068811851	0.9998839	ENSDARG00000058115	fgfr2	fibroblast growth factor receptor 2 [Source:ZFIN;Acc:ZDB-GENE-030323-1]	13	46162095	46292968	-1
ENSDARG00000029432	17.44881877	-1.300061105	0.714593524	-1.819301549	0.068865437	0.9998839	ENSDARG00000029432	tph1a	tryptophan hydroxylase 1 (tryptophan 5-monooxygenase) a [Source:ZFIN;Acc:ZDB-GENE-030317-1]	25	8015128	8035938	-1
ENSDARG00000097208	194.7148007	-0.363214006	0.199701898	-1.818780941	0.068944857	0.9998839	ENSDARG00000097208	ALKBH3 (1 of many)	si:ch1073-281m9.1 [Source:ZFIN;Acc:ZDB-GENE-131127-435]	25	29790696	29856669	1
ENSDARG00000034534	2857.176132	-0.162668099	0.089443543	-1.818667878	0.068962115	0.9998839	ENSDARG00000034534	atp6v1aa	ATPase, H+ transporting, lysosomal, V1 subunit Aa [Source:ZFIN;Acc:ZDB-GENE-040426-1143]	5	23741882	23756192	1
ENSDARG00000034262	264.5011275	-0.266480742	0.146558252	-1.818258192	0.06902468	0.9998839	ENSDARG00000034262	pld2	phospholipase D2 [Source:ZFIN;Acc:ZDB-GENE-060216-4]	5	37788290	37838769	-1
ENSDARG00000008662	34.54844228	-0.704576193	0.387703346	-1.817307485	0.069170045	0.9998839	ENSDARG00000008662	fign	fidgetin [Source:ZFIN;Acc:ZDB-GENE-050522-339]	9	51310144	51313048	1
ENSDARG00000105737	54.58333002	0.579587041	0.318939432	1.817232314	0.069181549	0.9998839	ENSDARG00000105737	CABZ01069015.1		4	72347893	72356728	1
ENSDARG00000079009	56.93530835	0.534004878	0.293971082	1.816521799	0.069290367	0.9998839	ENSDARG00000079009	abca1b	ATP-binding cassette, sub-family A (ABC1), member 1B [Source:ZFIN;Acc:ZDB-GENE-030131-9826]	14	6117246	6212349	1
ENSDARG00000035471	404.1898302	-0.264132463	0.145432546	-1.816185377	0.06934194	0.9998839	ENSDARG00000035471	MEGF9 (1 of many)	si:dkey-220k22.1 [Source:ZFIN;Acc:ZDB-GENE-060526-255]	5	30880189	30990847	1
ENSDARG00000087017	20.75525416	-0.951158305	0.523759631	-1.81602065	0.069367205	0.9998839	ENSDARG00000087017	PTGR1 (1 of many)	si:dkey-11k2.7 [Source:ZFIN;Acc:ZDB-GENE-160728-22]	7	24095805	24102516	-1
ENSDARG00000076014	108.2743436	-0.413971496	0.2279705	-1.815899406	0.069385804	0.9998839	ENSDARG00000076014	ERC1 (1 of many)	si:dkey-222l13.1 [Source:ZFIN;Acc:ZDB-GENE-110411-39]	4	8204527	8515105	1
ENSDARG00000028715	425.8987048	-0.222990747	0.122829705	-1.815446408	0.069455335	0.9998839	ENSDARG00000028715	fam188a	family with sequence similarity 188, member A [Source:ZFIN;Acc:ZDB-GENE-061110-13]	16	28335414	28436707	1
ENSDARG00000074719	7.741329581	1.37412659	0.756996254	1.815235655	0.069487703	0.9998839	ENSDARG00000074719	rab38c	RAB38c, member of RAS oncogene family [Source:ZFIN;Acc:ZDB-GENE-091118-91]	21	30512373	30524274	1
ENSDARG00000041616	41.81562065	0.747397436	0.411771952	1.815076119	0.069512213	0.9998839	ENSDARG00000041616	b3gnt9	UDP-GlcNAc:betaGal beta-1,3-N-acetylglucosaminyltransferase 9 [Source:ZFIN;Acc:ZDB-GENE-060503-611]	18	17522929	17524485	-1
ENSDARG00000090346	29.7635439	-0.842620288	0.464340017	-1.814662223	0.069575834	0.9998839	ENSDARG00000090346	CT574587.1		24	23843796	23853447	-1
ENSDARG00000054848	73.69884052	0.491724708	0.271051957	1.814134508	0.06965702	0.9998839	ENSDARG00000054848	pdk4	pyruvate dehydrogenase kinase, isozyme 4 [Source:ZFIN;Acc:ZDB-GENE-060503-754]	19	41600688	41894937	-1
ENSDARG00000074524	221.7354206	-0.333859468	0.184078737	-1.813677527	0.069727387	0.9998839	ENSDARG00000074524	cntnap1	contactin associated protein 1 [Source:ZFIN;Acc:ZDB-GENE-030916-2]	3	36762183	36802891	-1
ENSDARG00000078339	35.32953342	0.669143337	0.369015177	1.813321997	0.069782173	0.9998839	ENSDARG00000078339	CT573264.2		14	2184978	2187362	-1
ENSDARG00000022718	412.7301134	-0.243849651	0.134544433	-1.812409812	0.069922898	0.9998839	ENSDARG00000022718	casp8ap2	caspase 8 associated protein 2 [Source:ZFIN;Acc:ZDB-GENE-030826-8]	20	24047904	24056914	1
ENSDARG00000102793	77.08007053	0.548466297	0.302618043	1.812404483	0.069923721	0.9998839	ENSDARG00000102793	slc16a6a	solute carrier family 16, member 6a [Source:ZFIN;Acc:ZDB-GENE-110208-1]	KN150708.1	18003	31610	-1
ENSDARG00000059606	103.1296698	0.452098425	0.249549044	1.81166162	0.070038497	0.9998839	ENSDARG00000059606	ccdc84	coiled-coil domain containing 84 [Source:ZFIN;Acc:ZDB-GENE-060929-1174]	5	58017841	58026555	1
ENSDARG00000076393	1009.778331	0.181214121	0.100031702	1.811566898	0.070053144	0.9998839	ENSDARG00000076393	tmem65	transmembrane protein 65 [Source:ZFIN;Acc:ZDB-GENE-081022-99]	19	177065	187781	1
ENSDARG00000043857	248.562707	0.284861764	0.157316457	1.810756294	0.070178584	0.9998839	ENSDARG00000043857	ufm1	ubiquitin-fold modifier 1 [Source:ZFIN;Acc:ZDB-GENE-040426-2930]	10	25986233	26000345	1
ENSDARG00000028507	104.1288703	-0.538394171	0.29739874	-1.810344491	0.070242382	0.9998839	ENSDARG00000028507	itgb4	integrin, beta 4 [Source:ZFIN;Acc:ZDB-GENE-030131-7209]	8	13069045	13121882	1
ENSDARG00000032856	209.7608542	-0.317782931	0.175543077	-1.81028461	0.070251662	0.9998839	ENSDARG00000032856	ccdc120	coiled-coil domain containing 120 [Source:ZFIN;Acc:ZDB-GENE-061027-93]	11	25346334	25380967	1
ENSDARG00000043460	1282.798146	0.260620843	0.143991321	1.809976049	0.070299501	0.9998839	ENSDARG00000043460	wu:fj39g12	wu:fj39g12 [Source:ZFIN;Acc:ZDB-GENE-030131-7901]	16	17296274	17299777	-1
ENSDARG00000045799	162.182813	0.362293148	0.200183519	1.809805067	0.070326022	0.9998839	ENSDARG00000045799	acanb	aggrecan b [Source:ZFIN;Acc:ZDB-GENE-100422-16]	25	19115921	19126347	-1
ENSDARG00000073757	966.0762595	-0.560176304	0.309572031	-1.809518459	0.070370495	0.9998839	ENSDARG00000073757	pdzrn3a	PDZ domain containing RING finger 3a [Source:ZFIN;Acc:ZDB-GENE-090313-307]	23	10893547	10979461	-1
ENSDARG00000062054	59.25193734	0.511424944	0.282632397	1.809505738	0.07037247	0.9998839	ENSDARG00000062054	cpt1ab	carnitine palmitoyltransferase 1Ab (liver) [Source:ZFIN;Acc:ZDB-GENE-030131-3250]	25	23494442	23546729	1
ENSDARG00000093753	74.45597143	-2.167092183	1.19770993	-1.809363126	0.070394608	0.9998839	ENSDARG00000093753	BX004774.2		8	20814172	20818266	-1
ENSDARG00000015064	8.12606576	-1.38371235	0.764761797	-1.809337699	0.070398556	0.9998839	ENSDARG00000015064	esrrd	estrogen-related receptor delta [Source:ZFIN;Acc:ZDB-GENE-040616-3]	18	48984140	48996690	-1
ENSDARG00000100876	187.7961049	-0.383894861	0.212223213	-1.808920217	0.070463399	0.9998839	ENSDARG00000100876	sez6a	seizure related 6 homolog a [Source:ZFIN;Acc:ZDB-GENE-030131-8208]	10	36884311	36983836	-1
ENSDARG00000089888	257.6898569	0.269524295	0.149052988	1.808244827	0.070568405	0.9998839	ENSDARG00000089888	daglb	diacylglycerol lipase, beta [Source:ZFIN;Acc:ZDB-GENE-070619-2]	12	928925	944403	-1
ENSDARG00000102716	50.98094152	-0.56651879	0.313404681	-1.807627088	0.070664559	0.9998839	ENSDARG00000102716	AL645691.3		4	34538431	34574451	-1
ENSDARG00000082753	29089.54133	-0.165746193	0.091718194	-1.807124472	0.070742874	0.9998839	ENSDARG00000082753	AC024175.17		MT	1020	1971	1
ENSDARG00000100985	759.657729	0.20007738	0.110794962	1.805834641	0.070944173	0.9998839	ENSDARG00000100985	zbtb7c	zinc finger and BTB domain containing 7C [Source:ZFIN;Acc:ZDB-GENE-130530-975]	21	3030380	3047858	-1
ENSDARG00000102644	1.274666665	-3.804490344	2.106785146	-1.805827401	0.070945304	0.9998839	ENSDARG00000102644	BX927193.2		4	45048647	45050664	-1
ENSDARG00000019191	176.6236439	0.315160028	0.174546534	1.805593155	0.070981913	0.9998839	ENSDARG00000019191	12-Sep	septin 12 [Source:ZFIN;Acc:ZDB-GENE-120215-68]	3	28371577	28496605	1
ENSDARG00000012177	219.4166751	0.348370878	0.192949632	1.805501648	0.070996218	0.9998839	ENSDARG00000012177	rab4b	RAB4B, member RAS oncogene family [Source:ZFIN;Acc:ZDB-GENE-040822-15]	15	8837684	8880320	-1
ENSDARG00000069823	409.6961501	0.359448624	0.199120356	1.805182709	0.071046096	0.9998839	ENSDARG00000069823	proca1	protein interacting with cyclin A1 [Source:ZFIN;Acc:ZDB-GENE-110418-1]	15	15509091	15513907	-1
ENSDARG00000068830	59.22549258	0.531099564	0.294253135	1.804907073	0.071089225	0.9998839	ENSDARG00000068830	zgc:172139	zgc:172139 [Source:ZFIN;Acc:ZDB-GENE-080204-49]	4	73531697	73559954	-1
ENSDARG00000045487	307.9946835	-0.261643991	0.144964585	-1.804882145	0.071093126	0.9998839	ENSDARG00000045487	rps16	ribosomal protein S16 [Source:ZFIN;Acc:ZDB-GENE-050506-107]	4	21928035	21931668	-1
ENSDARG00000074052	11.0419014	3.144041873	1.742148082	1.80469267	0.071122787	0.9998839	ENSDARG00000074052	si:ch211-281g13.5	si:ch211-281g13.5 [Source:ZFIN;Acc:ZDB-GENE-090311-7]	1	48880007	48896858	-1
ENSDARG00000039997	769.50614	-0.296010134	0.164078085	-1.80408087	0.07121863	0.9998839	ENSDARG00000039997	ptp4a3	protein tyrosine phosphatase type IVA, member 3 [Source:ZFIN;Acc:ZDB-GENE-040426-2220]	19	25504987	25564811	-1
ENSDARG00000099511	196.0433159	-0.297634509	0.165044265	-1.803361721	0.071331425	0.9998839	ENSDARG00000099511	CABZ01034698.4		22	7941680	8063981	-1
ENSDARG00000094466	15.48784325	-0.967211036	0.536438723	-1.803022405	0.071384696	0.9998839	ENSDARG00000094466	si:ch73-199e17.1	si:ch73-199e17.1 [Source:ZFIN;Acc:ZDB-GENE-100921-8]	9	7697593	7705611	-1
ENSDARG00000022415	374.6300976	0.236520106	0.131211391	1.802588211	0.07145291	0.9998839	ENSDARG00000022415	srsf10a	serine/arginine-rich splicing factor 10a [Source:ZFIN;Acc:ZDB-GENE-131121-145]	16	52633842	52654423	-1
ENSDARG00000008019	33.28098951	-0.724918227	0.402208044	-1.802346418	0.07149092	0.9998839	ENSDARG00000008019	mxg	myxovirus (influenza virus) resistance G [Source:ZFIN;Acc:ZDB-GENE-030721-10]	25	19597701	19617185	1
ENSDARG00000015536	929.4437405	-0.204595622	0.11356048	-1.801644565	0.071601345	0.9998839	ENSDARG00000015536	sox6	SRY (sex determining region Y)-box 6 [Source:ZFIN;Acc:ZDB-GENE-081120-6]	7	26978993	27183452	1
ENSDARG00000075183	17.29795008	-0.932327431	0.517666249	-1.801020317	0.071699678	0.9998839	ENSDARG00000075183	rnf220b	ring finger protein 220b [Source:ZFIN;Acc:ZDB-GENE-081104-195]	8	18206793	18280323	-1
ENSDARG00000097215	45.54362038	-0.64579937	0.358619997	-1.800790183	0.071735957	0.9998839	ENSDARG00000097215	si:dkey-172k15.3	si:dkey-172k15.3 [Source:ZFIN;Acc:ZDB-GENE-131121-97]	4	75652590	75660745	-1
ENSDARG00000040144	35.35722428	-0.668187775	0.371171516	-1.800212963	0.071827018	0.9998839	ENSDARG00000040144	CABZ01081730.1		KN150120.1	2843	3589	1
ENSDARG00000104496	29.16513187	0.734236747	0.4080132	1.79954165	0.071933042	0.9998839	ENSDARG00000104496	CR388042.3		4	51979572	51991944	-1
ENSDARG00000086332	337.5074495	0.26554904	0.14766973	1.798263197	0.072135309	0.9998839	ENSDARG00000086332	bri3	brain protein I3 [Source:ZFIN;Acc:ZDB-GENE-030131-3038]	3	61159048	61166350	1
ENSDARG00000095180	381.5847762	-0.318690825	0.177239833	-1.798076763	0.072164844	0.9998839	ENSDARG00000095180	si:ch211-253h3.1	si:ch211-253h3.1 [Source:ZFIN;Acc:ZDB-GENE-070705-146]	5	61926674	61957992	1
ENSDARG00000022531	74.66652472	0.499917909	0.278127505	1.797441458	0.072265564	0.9998839	ENSDARG00000022531	ntn1b	netrin 1b [Source:ZFIN;Acc:ZDB-GENE-990415-168]	3	25578166	25683274	-1
ENSDARG00000034777	204.9821997	-0.321743043	0.179023132	-1.797214916	0.072301508	0.9998839	ENSDARG00000034777	txn2	thioredoxin 2 [Source:ZFIN;Acc:ZDB-GENE-040426-1795]	3	5355260	5367200	-1
ENSDARG00000054170	13.13117512	-1.169176871	0.650702275	-1.79679235	0.072368591	0.9998839	ENSDARG00000054170	ltb4r2b	leukotriene B4 receptor 2b [Source:ZFIN;Acc:ZDB-GENE-070912-658]	2	37821778	37829728	1
ENSDARG00000013694	281.6215933	-0.258472269	0.143856956	-1.79673111	0.072378318	0.9998839	ENSDARG00000013694	tmem110	transmembrane protein 110 [Source:ZFIN;Acc:ZDB-GENE-040426-1198]	11	18097026	18112323	-1
ENSDARG00000098186	122.638344	-0.392186742	0.218310236	-1.796465201	0.072420562	0.9998839	ENSDARG00000098186	TMEM19	transmembrane protein 19 [Source:HGNC Symbol;Acc:HGNC:25605]	KN149790.1	106984	114723	-1
ENSDARG00000043285	653.4149462	-0.317444912	0.176718309	-1.796332903	0.072441588	0.9998839	ENSDARG00000043285	zbtb21	zinc finger and BTB domain containing 21 [Source:ZFIN;Acc:ZDB-GENE-050411-7]	10	32702542	32707828	1
ENSDARG00000038099	1649.534714	0.19852914	0.11053125	1.796135849	0.072472914	0.9998839	ENSDARG00000038099	gskip	gsk3b interacting protein [Source:ZFIN;Acc:ZDB-GENE-040426-2777]	17	43022633	43028522	1
ENSDARG00000103591	757.28385	0.220930759	0.123010416	1.796032939	0.072489279	0.9998839	ENSDARG00000103591	dkk3a	dickkopf WNT signaling pathway inhibitor 3a [Source:ZFIN;Acc:ZDB-GENE-110519-1]	7	65249346	65268246	-1
ENSDARG00000102145	28.2004938	-0.767447649	0.42736056	-1.795784922	0.07252873	0.9998839	ENSDARG00000102145	ccdc77	coiled-coil domain containing 77 [Source:ZFIN;Acc:ZDB-GENE-050913-54]	25	3423667	3437048	1
ENSDARG00000052148	9.069101333	1.297905546	0.722892409	1.795433913	0.072584593	0.9998839	ENSDARG00000052148	ptgs1	prostaglandin-endoperoxide synthase 1 [Source:ZFIN;Acc:ZDB-GENE-020530-1]	5	64226204	64265272	1
ENSDARG00000079388	3400.571089	-0.153450706	0.085469243	-1.795390955	0.072591433	0.9998839	ENSDARG00000079388	agrn	agrin [Source:ZFIN;Acc:ZDB-GENE-030131-1033]	23	23559210	23988136	1
ENSDARG00000010625	97.31455552	0.407230489	0.226834746	1.795273855	0.072610078	0.9998839	ENSDARG00000010625	clic2	chloride intracellular channel 2 [Source:ZFIN;Acc:ZDB-GENE-040718-299]	14	33542659	33551997	1
ENSDARG00000094128	368.5739023	0.249198843	0.138819349	1.795130467	0.072632916	0.9998839	ENSDARG00000094128	CR751602.1		5	49082727	49091584	-1
ENSDARG00000016749	122.0754564	-0.364928499	0.203437006	-1.793815714	0.072842588	0.9998839	ENSDARG00000016749	slco1c1	solute carrier organic anion transporter family, member 1C1 [Source:ZFIN;Acc:ZDB-GENE-041210-50]	4	2744787	2797462	-1
ENSDARG00000023082	6.446584666	-1.761429734	0.982251198	-1.793257914	0.072931694	0.9998839	ENSDARG00000023082	krt1-19d	keratin, type 1, gene 19d [Source:ZFIN;Acc:ZDB-GENE-060316-1]	19	5408167	5416298	-1
ENSDARG00000088967	142.1783625	-0.493625345	0.275274582	-1.793210765	0.072939229	0.9998839	ENSDARG00000088967	wnk4b	WNK lysine deficient protein kinase 4b [Source:ZFIN;Acc:ZDB-GENE-131120-119]	3	22312765	22416759	1
ENSDARG00000087457	28.11802207	0.773619294	0.431434665	1.793131976	0.072951824	0.9998839	ENSDARG00000087457	ecscr	endothelial cell surface expressed chemotaxis and apoptosis regulator [Source:ZFIN;Acc:ZDB-GENE-050411-37]	21	29040814	29054735	1
ENSDARG00000003250	635.2260791	0.214603867	0.119724914	1.792474598	0.073056975	0.9998839	ENSDARG00000003250	pik3cd	phosphatidylinositol-4,5-bisphosphate 3-kinase, catalytic subunit delta [Source:ZFIN;Acc:ZDB-GENE-040426-1128]	23	29830058	29886287	-1
ENSDARG00000098194	53.16513527	-0.574391794	0.320480362	-1.792283906	0.0730875	0.9998839	ENSDARG00000098194	CABZ01100870.1		12	1671374	1735160	1
ENSDARG00000090063	36.87637702	-0.676856227	0.377806351	-1.791542743	0.073206242	0.9998839	ENSDARG00000090063	fa2h	fatty acid 2-hydroxylase [Source:ZFIN;Acc:ZDB-GENE-031219-4]	25	13462592	13518463	-1
ENSDARG00000019013	5.57807172	-1.893694878	1.057030513	-1.79152338	0.073209346	0.9998839	ENSDARG00000019013	barhl1b	BarH-like homeobox 1b [Source:ZFIN;Acc:ZDB-GENE-060118-2]	21	17441857	17445829	-1
ENSDARG00000097217	17.32907133	-0.921203613	0.514393312	-1.790854568	0.073316636	0.9998839	ENSDARG00000097217	si:dkey-229e3.2	si:dkey-229e3.2 [Source:ZFIN;Acc:ZDB-GENE-131121-296]	17	39794341	39804007	1
ENSDARG00000003841	38.58775333	-0.667157793	0.372555713	-1.790759798	0.073331849	0.9998839	ENSDARG00000003841	usb1	U6 snRNA biogenesis 1 [Source:ZFIN;Acc:ZDB-GENE-040801-197]	25	13580899	13590351	1
ENSDARG00000024030	22.37609772	-0.846649944	0.472861504	-1.790481859	0.073376481	0.9998839	ENSDARG00000024030	angptl2a	angiopoietin-like 2a [Source:ZFIN;Acc:ZDB-GENE-080721-15]	5	4372659	4404631	1
ENSDARG00000097736	10.63828068	-1.172643497	0.65502073	-1.790238756	0.073415537	0.9998839	ENSDARG00000097736	CR628365.1		11	24581649	24582385	-1
ENSDARG00000075727	34.32853311	0.644672651	0.360226608	1.789630851	0.073513275	0.9998839	ENSDARG00000075727	map1lc3cl	microtubule-associated protein 1 light chain 3 gamma, like [Source:ZFIN;Acc:ZDB-GENE-140819-1]	14	46419007	46435486	1
ENSDARG00000043213	705.8461633	0.20762495	0.116025844	1.789471569	0.073538902	0.9998839	ENSDARG00000043213	adam17a	ADAM metallopeptidase domain 17a [Source:ZFIN;Acc:ZDB-GENE-030131-2862]	17	35299551	35330817	-1
ENSDARG00000008433	13.86638222	-1.048937284	0.586264072	-1.789189096	0.073584367	0.9998839	ENSDARG00000008433	unc45b	unc-45 myosin chaperone B [Source:ZFIN;Acc:ZDB-GENE-020919-3]	8	11166354	11191818	-1
ENSDARG00000089824	7.095700953	1.598434811	0.893426698	1.789105715	0.073597792	0.9998839	ENSDARG00000089824	lpar4	lysophosphatidic acid receptor 4 [Source:ZFIN;Acc:ZDB-GENE-120201-1]	14	10181976	10197874	-1
ENSDARG00000005108	3.240025384	-2.568842889	1.435975209	-1.788918689	0.073627911	0.9998839	ENSDARG00000005108	oclna	occludin a [Source:ZFIN;Acc:ZDB-GENE-040426-2685]	10	2897604	2915729	-1
ENSDARG00000095126	10.69761582	1.162306308	0.650288674	1.787369755	0.073877747	0.9998839	ENSDARG00000095126	si:dkey-82i20.2	si:dkey-82i20.2 [Source:ZFIN;Acc:ZDB-GENE-110914-74]	4	59016295	59020474	1
ENSDARG00000002690	65.60128586	-0.551717433	0.308677846	-1.787356753	0.073879847	0.9998839	ENSDARG00000002690	rabif	RAB interacting factor [Source:ZFIN;Acc:ZDB-GENE-040718-216]	11	24578051	24580021	1
ENSDARG00000091909	5.573360358	-1.758345418	0.98388431	-1.787146516	0.073913811	0.9998839	ENSDARG00000091909	si:ch73-59c19.1	si:ch73-59c19.1 [Source:ZFIN;Acc:ZDB-GENE-100922-247]	16	46383904	46426438	-1
ENSDARG00000017391	551.3252111	0.241007513	0.134890209	1.786693902	0.073986975	0.9998839	ENSDARG00000017391	unc13ba	unc-13 homolog Ba (C. elegans) [Source:ZFIN;Acc:ZDB-GENE-100921-10]	5	18593394	18735478	1
ENSDARG00000105134	73.78187021	-0.451232673	0.252639199	-1.786075455	0.074087042	0.9998839	ENSDARG00000105134	zdhhc24	zinc finger, DHHC-type containing 24 [Source:ZFIN;Acc:ZDB-GENE-040718-8]	14	33600405	33605378	-1
ENSDARG00000095789	8.787980824	1.31321339	0.735485335	1.78550588	0.074179298	0.9998839	ENSDARG00000095789	ccr8.1	chemokine (C-C motif) receptor 8.1 [Source:ZFIN;Acc:ZDB-GENE-070302-1]	16	9530100	9534549	-1
ENSDARG00000054451	302.1738465	0.287688538	0.161171757	1.784981082	0.074264386	0.9998839	ENSDARG00000054451	loxl1	lysyl oxidase-like 1 [Source:ZFIN;Acc:ZDB-GENE-060503-693]	18	50127732	50156230	-1
ENSDARG00000062174	2307.21704	-0.20365107	0.114098289	-1.784874012	0.074281755	0.9998839	ENSDARG00000062174	cacnb4b	calcium channel, voltage-dependent, beta 4b subunit [Source:ZFIN;Acc:ZDB-GENE-060421-7907]	6	13956935	14017542	-1
ENSDARG00000012460	99.76662465	0.424447947	0.237850869	1.784512913	0.074340358	0.9998839	ENSDARG00000012460	rassf4	Ras association (RalGDS/AF-6) domain family member 4 [Source:ZFIN;Acc:ZDB-GENE-050102-3]	13	30534369	30570010	-1
ENSDARG00000077553	131.557754	-0.34621931	0.194115564	-1.783573162	0.07449305	0.9998839	ENSDARG00000077553	rap2aa	RAP2A, member of RAS oncogene family a [Source:ZFIN;Acc:ZDB-GENE-121018-1]	9	1163867	1170912	1
ENSDARG00000004196	219.7627042	0.297597493	0.166896273	1.783128447	0.074565397	0.9998839	ENSDARG00000004196	tnfsf10l	tumor necrosis factor (ligand) superfamily, member 10 like [Source:ZFIN;Acc:ZDB-GENE-010801-1]	7	22640453	22685732	-1
ENSDARG00000055129	276.2037308	-0.390639378	0.219089153	-1.783015598	0.074583764	0.9998839	ENSDARG00000055129	pim3	Pim-3 proto-oncogene, serine/threonine kinase [Source:ZFIN;Acc:ZDB-GENE-050809-111]	25	29219404	29223895	1
ENSDARG00000103551	73.04972167	1.875114268	1.05168754	1.782957577	0.074593209	0.9998839	ENSDARG00000103551	rnf213b	ring finger protein 213b [Source:ZFIN;Acc:ZDB-GENE-110822-1]	12	36193087	36242090	-1
ENSDARG00000077515	806.754896	0.193657369	0.10862103	1.782871774	0.074607179	0.9998839	ENSDARG00000077515	letm2	leucine zipper-EF-hand containing transmembrane protein 2 [Source:ZFIN;Acc:ZDB-GENE-090521-4]	10	20632809	20648605	1
ENSDARG00000051783	2113.249333	-0.190122907	0.106749612	-1.781017311	0.074909623	0.9998839	ENSDARG00000051783	rplp0	ribosomal protein, large, P0 [Source:ZFIN;Acc:ZDB-GENE-000629-1]	5	1685335	1698173	-1
ENSDARG00000105691	4.171880413	1.987507339	1.116001859	1.780917587	0.074925915	0.9998839	ENSDARG00000105691	slco1f3	solute carrier organic anion transporter family, member 1F3 [Source:ZFIN;Acc:ZDB-GENE-080212-5]	4	75905276	75947760	-1
ENSDARG00000056615	49.50761294	0.539041921	0.30268248	1.780882466	0.074931654	0.9998839	ENSDARG00000056615	cybb	cytochrome b-245, beta polypeptide (chronic granulomatous disease) [Source:ZFIN;Acc:ZDB-GENE-040426-1380]	11	29547981	29569255	-1
ENSDARG00000028017	100.4223541	-0.402475884	0.226051993	-1.780457132	0.075001179	0.9998839	ENSDARG00000028017	tp53inp1	tumor protein p53 inducible nuclear protein 1 [Source:ZFIN;Acc:ZDB-GENE-031018-3]	16	40610590	40619737	1
ENSDARG00000094889	5.090895449	-2.075947078	1.16678492	-1.779202871	0.075206508	0.9998839	ENSDARG00000094889	cplx4c	complexin 4c [Source:ZFIN;Acc:ZDB-GENE-101018-1]	2	55766828	55879954	-1
ENSDARG00000052881	237.4883509	-0.322737336	0.181436239	-1.778792035	0.075273864	0.9998839	ENSDARG00000052881	dnajb5	DnaJ (Hsp40) homolog, subfamily B, member 5 [Source:ZFIN;Acc:ZDB-GENE-070705-308]	5	40942283	40960721	-1
ENSDARG00000094534	3.046201749	2.34547825	1.318694842	1.778636099	0.075299442	0.9998839	ENSDARG00000094534	CR786571.2		4	14168193	14170782	-1
ENSDARG00000098944	1.803079924	3.207840466	1.804544173	1.777645854	0.075462038	0.9998839	ENSDARG00000098944	nme8	NME/NM23 family member 8 [Source:ZFIN;Acc:ZDB-GENE-070410-39]	9	52872158	52897672	1
ENSDARG00000037919	1617.601001	-0.170625922	0.095995311	-1.777440167	0.075495847	0.9998839	ENSDARG00000037919	rbbp6	retinoblastoma binding protein 6 [Source:ZFIN;Acc:ZDB-GENE-040930-5]	3	35276597	35291688	1
ENSDARG00000002128	56.27919309	-0.51285635	0.288567701	-1.777247935	0.075527456	0.9998839	ENSDARG00000002128	cwf19l1	CWF19-like 1, cell cycle control [Source:ZFIN;Acc:ZDB-GENE-031204-5]	4	17653755	17664590	1
ENSDARG00000037429	16.95277475	0.945571039	0.532082081	1.777114984	0.075549323	0.9998839	ENSDARG00000037429	tll1	tolloid-like 1 [Source:ZFIN;Acc:ZDB-GENE-041020-1]	1	20040165	20133086	-1
ENSDARG00000075877	5.117582192	1.749755892	0.984859506	1.776655331	0.075624966	0.9998839	ENSDARG00000075877	CT583662.1		2	49627812	49641845	-1
ENSDARG00000040565	21.39983148	-0.946677474	0.532932881	-1.776354034	0.075674582	0.9998839	ENSDARG00000040565	ckmb	creatine kinase, muscle b [Source:ZFIN;Acc:ZDB-GENE-040426-2128]	15	23708453	23711813	-1
ENSDARG00000095946	80.74906276	-0.483574503	0.272236934	-1.77630014	0.07568346	0.9998839	ENSDARG00000095946	si:ch73-341k19.1	si:ch73-341k19.1 [Source:ZFIN;Acc:ZDB-GENE-110411-201]	16	7284736	7297167	-1
ENSDARG00000056690	639.0499506	0.249759244	0.140621018	1.77611603	0.075713795	0.9998839	ENSDARG00000056690	mtmr1a	myotubularin related protein 1a [Source:ZFIN;Acc:ZDB-GENE-050522-518]	7	25587187	25607367	1
ENSDARG00000040930	296.6301205	-0.294675348	0.165913299	-1.776080338	0.075719676	0.9998839	ENSDARG00000040930	deptor	DEP domain containing MTOR-interacting protein [Source:ZFIN;Acc:ZDB-GENE-061013-453]	16	14697920	14785787	1
ENSDARG00000069048	53.64674027	0.545549048	0.307194419	1.775908072	0.07574807	0.9998839	ENSDARG00000069048	serpinf1	serpin peptidase inhibitor, clade F (alpha-2 antiplasmin, pigment epithelium derived factor), member 1 [Source:ZFIN;Acc:ZDB-GENE-040912-2]	21	40082895	40096616	1
ENSDARG00000104905	2.600102048	2.7842056	1.568009769	1.775630264	0.075793878	0.9998839	ENSDARG00000104905	TMEM241	transmembrane protein 241 [Source:HGNC Symbol;Acc:HGNC:31723]	KN149711.1	22	7872	-1
ENSDARG00000045802	39.29386761	0.611592734	0.344558977	1.775001596	0.075897624	0.9998839	ENSDARG00000045802	hapln3	hyaluronan and proteoglycan link protein 3 [Source:ZFIN;Acc:ZDB-GENE-040426-2089]	25	19103280	19107924	1
ENSDARG00000075030	405.7683115	0.255158865	0.143758245	1.77491639	0.075911694	0.9998839	ENSDARG00000075030	stx10	syntaxin 10 [Source:ZFIN;Acc:ZDB-GENE-041111-53]	11	30927095	30939791	1
ENSDARG00000079497	241.4984528	-0.294116021	0.165721558	-1.774760171	0.075937495	0.9998839	ENSDARG00000079497	zgc:110340	zgc:110340 [Source:ZFIN;Acc:ZDB-GENE-050320-36]	5	27266496	27267504	-1
ENSDARG00000055288	141.2679039	0.359043845	0.20230924	1.774727864	0.075942832	0.9998839	ENSDARG00000055288	prelid3a	PRELI domain containing 3A [Source:ZFIN;Acc:ZDB-GENE-130530-654]	16	25360735	25370550	-1
ENSDARG00000025233	40.94014076	-0.620779288	0.349836636	-1.774483358	0.075983232	0.9998839	ENSDARG00000025233	lipt1	lipoyltransferase 1 [Source:ZFIN;Acc:ZDB-GENE-060929-112]	1	45230904	45232209	1
ENSDARG00000105595	109.1314606	0.424860169	0.239464649	1.774208305	0.076028701	0.9998839	ENSDARG00000105595	si:dkey-111f13.5	si:dkey-111f13.5 [Source:ZFIN;Acc:ZDB-GENE-160728-63]	7	20677384	20697267	1
ENSDARG00000020114	38.66319102	-0.691027485	0.389787545	-1.772831105	0.076256697	0.9998839	ENSDARG00000020114	slc20a1a	solute carrier family 20, member 1a [Source:ZFIN;Acc:ZDB-GENE-040426-2217]	8	31047865	31065783	-1
ENSDARG00000030954	18.72603506	1.060314325	0.598116281	1.772756165	0.07626912	0.9998839	ENSDARG00000030954	ftr56	finTRIM family, member 56 [Source:ZFIN;Acc:ZDB-GENE-030131-2801]	19	12479016	12485062	-1
ENSDARG00000070495	100.0919793	0.576444467	0.325229151	1.772425579	0.076323939	0.9998839	ENSDARG00000070495	FRMD7	si:ch211-243g6.3 [Source:ZFIN;Acc:ZDB-GENE-121214-124]	1	9645825	9663221	-1
ENSDARG00000092608	76.73041542	0.498608751	0.281332931	1.772308522	0.076343357	0.9998839	ENSDARG00000092608	si:dkey-262g12.12	si:dkey-262g12.12 [Source:ZFIN;Acc:ZDB-GENE-161017-24]	4	72172582	72183900	-1
ENSDARG00000014287	2593.029735	0.166423871	0.093973437	1.770967161	0.076566163	0.9998839	ENSDARG00000014287	eno2	enolase 2 [Source:ZFIN;Acc:ZDB-GENE-040704-27]	19	5156432	5174246	1
ENSDARG00000070683	14.69277237	1.091939913	0.616919967	1.769986338	0.076729417	0.9998839	ENSDARG00000070683	dkk3b	dickkopf WNT signaling pathway inhibitor 3b [Source:ZFIN;Acc:ZDB-GENE-061207-74]	25	16036180	16050451	-1
ENSDARG00000058765	1.214120764	3.716234329	2.09973659	1.769857394	0.0767509	NA	ENSDARG00000058765	or128-2	odorant receptor, family E, subfamily 128, member 2 [Source:ZFIN;Acc:ZDB-GENE-070806-107]	15	5246449	5248389	-1
ENSDARG00000038822	87.47373196	-0.460386121	0.260185143	-1.76945584	0.076817834	0.9998839	ENSDARG00000038822	mrc1b	mannose receptor, C type 1b [Source:ZFIN;Acc:ZDB-GENE-070705-13]	2	31533967	31557620	-1
ENSDARG00000029818	4214.501014	-0.145207666	0.082082257	-1.769050607	0.07688543	0.9998839	ENSDARG00000029818	srsf5a	serine/arginine-rich splicing factor 5a [Source:ZFIN;Acc:ZDB-GENE-030131-7336]	13	36404398	36409296	-1
ENSDARG00000014623	68.18042068	-0.461103759	0.260685883	-1.768809858	0.076925611	0.9998839	ENSDARG00000014623	si:ch211-212d10.1	si:ch211-212d10.1 [Source:ZFIN;Acc:ZDB-GENE-050208-355]	22	18505226	18509602	1
ENSDARG00000008306	15.32293994	-3.295404044	1.863345493	-1.768541614	0.076970402	0.9998839	ENSDARG00000008306	rdh5	retinol dehydrogenase 5 (11-cis/9-cis) [Source:ZFIN;Acc:ZDB-GENE-050208-411]	22	10083191	10092198	-1
ENSDARG00000033376	60.5018146	0.507130093	0.286753571	1.768522328	0.076973623	0.9998839	ENSDARG00000033376	chchd4a	coiled-coil-helix-coiled-coil-helix domain containing 4a [Source:ZFIN;Acc:ZDB-GENE-040801-46]	11	34517617	34521945	-1
ENSDARG00000039757	187.569586	0.310873632	0.175809761	1.768238753	0.077020998	0.9998839	ENSDARG00000039757	mcfd2	multiple coagulation factor deficiency 2 [Source:ZFIN;Acc:ZDB-GENE-041010-8]	13	8351615	8360837	-1
ENSDARG00000104460	67.03353558	0.472790504	0.267398113	1.76811459	0.077041749	0.9998839	ENSDARG00000104460	zgc:158654	zgc:158654 [Source:ZFIN;Acc:ZDB-GENE-070209-232]	6	23652784	23681772	1
ENSDARG00000069800	3.643657247	-2.160586169	1.222097274	-1.767933056	0.077072096	0.9998839	ENSDARG00000069800	CYSLTR2 (1 of many)	cysteinyl leukotriene receptor 2 [Source:HGNC Symbol;Acc:HGNC:18274]	21	22920201	22921584	-1
ENSDARG00000018882	294.1924044	-0.287392594	0.162576386	-1.767738853	0.077104572	0.9998839	ENSDARG00000018882	jak2b	Janus kinase 2b [Source:ZFIN;Acc:ZDB-GENE-980526-123]	5	65364705	65439291	1
ENSDARG00000059294	6.927785345	1.494784994	0.845688739	1.767535649	0.077138564	0.9998839	ENSDARG00000059294	marco	macrophage receptor with collagenous structure [Source:ZFIN;Acc:ZDB-GENE-120514-2]	9	796083	813878	-1
ENSDARG00000042630	89.98614639	0.412588618	0.233427241	1.767525572	0.07714025	0.9998839	ENSDARG00000042630	hebp2	heme binding protein 2 [Source:ZFIN;Acc:ZDB-GENE-040426-914]	20	30991214	30998155	-1
ENSDARG00000075759	521.0148733	0.22010063	0.124594596	1.766534326	0.077306248	0.9998839	ENSDARG00000075759	samd4a	sterile alpha motif domain containing 4A [Source:ZFIN;Acc:ZDB-GENE-070720-7]	17	15025889	15109575	1
ENSDARG00000097760	49.47944629	-0.537848249	0.304488174	-1.766401115	0.077328578	0.9998839	ENSDARG00000097760	si:dkey-7i4.8	si:dkey-7i4.8 [Source:ZFIN;Acc:ZDB-GENE-131120-136]	15	847094	854002	1
ENSDARG00000045483	357.4867836	0.232035581	0.131414177	1.765681504	0.077449298	0.9998839	ENSDARG00000045483	lrtm2a	leucine-rich repeats and transmembrane domains 2a [Source:ZFIN;Acc:ZDB-GENE-041210-218]	4	20542122	20544751	1
ENSDARG00000092533	1.812307125	-3.210875877	1.818618466	-1.765557723	0.077470078	0.9998839	ENSDARG00000092533	si:ch211-133l5.4	si:ch211-133l5.4 [Source:ZFIN;Acc:ZDB-GENE-081104-114]	8	20793902	20824400	1
ENSDARG00000076371	12.61398679	-1.242914084	0.704640276	-1.763898726	0.077749031	0.9998839	ENSDARG00000076371	CABZ01080074.2		11	43878002	43901636	-1
ENSDARG00000040200	35.86463935	-0.778882041	0.441606871	-1.763745293	0.077774872	0.9998839	ENSDARG00000040200	BX465228.1		3	2401394	2409087	-1
ENSDARG00000036626	69.79546067	-0.466683758	0.264622744	-1.763581432	0.077802476	0.9998839	ENSDARG00000036626	sema6ba	sema domain, transmembrane domain (TM), and cytoplasmic domain, (semaphorin) 6Ba [Source:ZFIN;Acc:ZDB-GENE-131024-1]	2	49498329	49596202	1
ENSDARG00000100244	390.5003482	0.278682692	0.158032578	1.763450907	0.07782447	0.9998839	ENSDARG00000100244	ebf3a	early B-cell factor 3a [Source:ZFIN;Acc:ZDB-GENE-070112-292]	12	42281039	42424191	1
ENSDARG00000079372	8.726066619	-1.3487295	0.764828541	-1.763440336	0.077826252	0.9998839	ENSDARG00000079372	si:ch211-264f5.6	si:ch211-264f5.6 [Source:ZFIN;Acc:ZDB-GENE-081104-208]	19	5813597	5851476	-1
ENSDARG00000075334	665.5629813	0.230585724	0.130766453	1.763340049	0.077843154	0.9998839	ENSDARG00000075334	arhgap32a	Rho GTPase activating protein 32a [Source:ZFIN;Acc:ZDB-GENE-060503-918]	15	19100645	19192973	-1
ENSDARG00000105526	70.46587409	0.453347706	0.257110461	1.763240994	0.077859853	0.9998839	ENSDARG00000105526	CR318601.1		7	38302659	38305997	-1
ENSDARG00000021633	64.0514731	0.508334392	0.288375182	1.762753607	0.077942055	0.9998839	ENSDARG00000021633	sh3bgr	SH3 domain binding glutamate-rich protein [Source:ZFIN;Acc:ZDB-GENE-040801-27]	15	5936000	5980821	1
ENSDARG00000074739	660.468362	-0.193843255	0.109977679	-1.762569069	0.077973198	0.9998839	ENSDARG00000074739	slitrk3b	SLIT and NTRK-like family, member 3b [Source:ZFIN;Acc:ZDB-GENE-070912-352]	2	36832829	36837167	-1
ENSDARG00000012126	1.88800447	-3.294167355	1.86923869	-1.762304286	0.0780179	0.9998839	ENSDARG00000012126	zgc:109965	zgc:109965 [Source:ZFIN;Acc:ZDB-GENE-050913-21]	21	12969717	12988254	-1
ENSDARG00000075141	3189.519156	0.161536207	0.091740468	1.760795528	0.078273017	0.9998839	ENSDARG00000075141	gprc5bb	G protein-coupled receptor, class C, group 5, member Bb [Source:ZFIN;Acc:ZDB-GENE-090313-75]	1	53996195	54005928	1
ENSDARG00000105012	84.61971878	0.409047955	0.232321249	1.760699707	0.078289242	0.9998839	ENSDARG00000105012	utp23	UTP23, small subunit (SSU) processome component, homolog (yeast) [Source:ZFIN;Acc:ZDB-GENE-050417-353]	19	46371396	46377098	1
ENSDARG00000056438	159.5985396	0.345057894	0.196011307	1.760397907	0.078340364	0.9998839	ENSDARG00000056438	her9	hairy-related 9 [Source:ZFIN;Acc:ZDB-GENE-011213-1]	23	23472969	23474754	-1
ENSDARG00000078441	617.21224	-0.216300956	0.122870676	-1.760395253	0.078340814	0.9998839	ENSDARG00000078441	ppip5k2	diphosphoinositol pentakisphosphate kinase 2 [Source:ZFIN;Acc:ZDB-GENE-091204-125]	10	6822414	6915560	-1
ENSDARG00000071409	888.6858798	0.238562804	0.135522358	1.76032064	0.078353456	0.9998839	ENSDARG00000071409	arl3	ADP-ribosylation factor-like 3 [Source:ZFIN;Acc:ZDB-GENE-030131-7518]	12	33865431	33871815	-1
ENSDARG00000097639	36.37037003	-0.671402524	0.381429775	-1.760225785	0.078369532	0.9998839	ENSDARG00000097639	si:ch73-265h17.4	si:ch73-265h17.4 [Source:ZFIN;Acc:ZDB-GENE-131121-594]	25	4834081	4851364	1
ENSDARG00000020984	87.44689168	-0.415775268	0.236238316	-1.759982361	0.078410797	0.9998839	ENSDARG00000020984	slc16a10	solute carrier family 16 (aromatic amino acid transporter), member 10 [Source:ZFIN;Acc:ZDB-GENE-040724-214]	20	133488	158943	-1
ENSDARG00000101337	18.83377543	-0.962166671	0.546942637	-1.75917291	0.078548144	0.9998839	ENSDARG00000101337	zgc:103700	zgc:103700 [Source:ZFIN;Acc:ZDB-GENE-041010-13]	8	35357841	35396205	-1
ENSDARG00000008209	2351.703366	-0.187305392	0.106503099	-1.758684897	0.078631044	0.9998839	ENSDARG00000008209	myt1la	myelin transcription factor 1-like, a [Source:ZFIN;Acc:ZDB-GENE-041001-172]	20	30543092	30671150	1
ENSDARG00000074902	312.3380928	-0.299199221	0.170181677	-1.758116536	0.078727683	0.9998839	ENSDARG00000074902	nol4la	nucleolar protein 4-like a [Source:ZFIN;Acc:ZDB-GENE-081105-118]	8	23231611	23307025	-1
ENSDARG00000039117	585.3582089	-0.303709612	0.172748638	-1.758101344	0.078730267	0.9998839	ENSDARG00000039117	tefa	thyrotrophic embryonic factor a [Source:ZFIN;Acc:ZDB-GENE-990415-264]	12	19022959	19031303	-1
ENSDARG00000091150	104.8589967	-0.396981899	0.225811167	-1.758025987	0.078743088	0.9998839	ENSDARG00000091150	mki67	marker of proliferation Ki-67 [Source:ZFIN;Acc:ZDB-GENE-030131-9771]	12	10328774	10343439	-1
ENSDARG00000055027	54.75625313	-0.533879383	0.303800279	-1.757336711	0.078860434	0.9998839	ENSDARG00000055027	pomt2	protein-O-mannosyltransferase 2 [Source:ZFIN;Acc:ZDB-GENE-070112-1002]	17	31679694	31695078	-1
ENSDARG00000035018	11.96041428	-1.18439535	0.674032682	-1.757177925	0.078887487	0.9998839	ENSDARG00000035018	thy1	Thy-1 cell surface antigen [Source:ZFIN;Acc:ZDB-GENE-030131-8561]	5	29193905	29203140	1
ENSDARG00000104832	80.16193466	-0.559872115	0.318755065	-1.756433625	0.079014396	0.9998839	ENSDARG00000104832	CU914164.3		9	54593564	54599777	1
ENSDARG00000105806	44.35105792	-0.574558241	0.327239444	-1.755773187	0.079127144	0.9998839	ENSDARG00000105806	CABZ01069020.1		4	72300457	72306170	1
ENSDARG00000009899	171.7470752	-0.334221446	0.190380461	-1.755544886	0.07916615	0.9998839	ENSDARG00000009899	znf385a	zinc finger protein 385A [Source:ZFIN;Acc:ZDB-GENE-090313-255]	23	28259143	28368222	-1
ENSDARG00000069728	183.3279578	0.338552919	0.192903964	1.755033497	0.079253578	0.9998839	ENSDARG00000069728	rpz3	rapunzel 3 [Source:ZFIN;Acc:ZDB-GENE-030131-4784]	16	46486460	46498380	1
ENSDARG00000075116	928.0484888	0.215401659	0.122752168	1.754768669	0.079298885	0.9998839	ENSDARG00000075116	sall2	spalt-like transcription factor 2 [Source:ZFIN;Acc:ZDB-GENE-030829-32]	2	38165433	38172628	1
ENSDARG00000041947	1.176462782	-3.675895133	2.094816637	-1.754757465	0.079300802	NA	ENSDARG00000041947	styk1	serine/threonine/tyrosine kinase 1 [Source:ZFIN;Acc:ZDB-GENE-030131-3435]	16	32014343	32022239	-1
ENSDARG00000104891	327.5418378	0.249625173	0.142274871	1.754527491	0.079340164	0.9998839	ENSDARG00000104891	si:dkey-109j17.5	si:dkey-109j17.5 [Source:ZFIN;Acc:ZDB-GENE-090313-173]	23	19276293	19280076	1
ENSDARG00000044605	1634.678975	0.22938881	0.130762616	1.754238454	0.079389657	0.9998839	ENSDARG00000044605	stx12l	syntaxin 12, like [Source:ZFIN;Acc:ZDB-GENE-110715-1]	16	7709196	7724021	1
ENSDARG00000087373	15.90112884	0.945036113	0.538816701	1.75391021	0.079445894	0.9998839	ENSDARG00000087373	dnah5	dynein, axonemal, heavy chain 5 [Source:ZFIN;Acc:ZDB-GENE-110411-177]	16	9167038	9376923	1
ENSDARG00000004794	26.15342252	0.751684942	0.428590484	1.753853549	0.079455605	0.9998839	ENSDARG00000004794	ccdc146	coiled-coil domain containing 146 [Source:ZFIN;Acc:ZDB-GENE-041210-217]	4	20456551	20478249	1
ENSDARG00000100164	12.43757352	-1.081021635	0.616486896	-1.753519242	0.07951292	0.9998839	ENSDARG00000100164	si:dkey-16p6.1	si:dkey-16p6.1 [Source:ZFIN;Acc:ZDB-GENE-081103-43]	4	74860137	74879239	1
ENSDARG00000035860	110.8948143	-0.370666829	0.211387222	-1.753496852	0.079516759	0.9998839	ENSDARG00000035860	rps28	ribosomal protein S28 [Source:ZFIN;Acc:ZDB-GENE-030131-2022]	2	24851946	24854047	1
ENSDARG00000026048	281.3196422	-0.263208373	0.150163431	-1.752812734	0.079634157	0.9998839	ENSDARG00000026048	tsc1a	tuberous sclerosis 1a [Source:ZFIN;Acc:ZDB-GENE-030131-9111]	5	29052360	29067268	1
ENSDARG00000069422	65.38946246	-0.557464151	0.318095253	-1.752506976	0.079686671	0.9998839	ENSDARG00000069422	nhp2	NHP2 ribonucleoprotein homolog (yeast) [Source:ZFIN;Acc:ZDB-GENE-030131-533]	21	30365089	30372509	-1
ENSDARG00000090638	12.18957461	-1.082940519	0.618076046	-1.752115336	0.079753978	0.9998839	ENSDARG00000090638	gp9	glycoprotein IX (platelet) [Source:ZFIN;Acc:ZDB-GENE-090313-5]	23	4753753	4756677	1
ENSDARG00000104767	167.2986891	-0.342544038	0.195513292	-1.752024301	0.079769629	0.9998839	ENSDARG00000104767	DPP10	dipeptidyl peptidase like 10 [Source:HGNC Symbol;Acc:HGNC:20823]	23	33928510	33975836	1
ENSDARG00000035853	91.34162686	0.408481887	0.233162947	1.751915958	0.07978826	0.9998839	ENSDARG00000035853	cdkn2aip	CDKN2A interacting protein [Source:ZFIN;Acc:ZDB-GENE-041010-188]	7	52678722	52689019	1
ENSDARG00000037872	582.0549611	-0.221257581	0.126299351	-1.751850499	0.079799518	0.9998839	ENSDARG00000037872	foxk1	forkhead box K1 [Source:ZFIN;Acc:ZDB-GENE-030131-6402]	3	40759885	40791557	-1
ENSDARG00000045951	171.8346484	0.309553482	0.176742424	1.751438479	0.07987041	0.9998839	ENSDARG00000045951	kat5b	K(lysine) acetyltransferase 5b [Source:ZFIN;Acc:ZDB-GENE-030131-985]	5	66054184	66070430	-1
ENSDARG00000044175	12.62703672	1.037216691	0.592250529	1.751314081	0.079891824	0.9998839	ENSDARG00000044175	oxtrl	oxytocin receptor like [Source:ZFIN;Acc:ZDB-GENE-110805-1]	6	46666835	46685197	1
ENSDARG00000040245	689.3911345	-0.198116374	0.113151522	-1.750894469	0.07996409	0.9998839	ENSDARG00000040245	kpnb3	karyopherin (importin) beta 3 [Source:ZFIN;Acc:ZDB-GENE-030424-2]	1	2112613	2151759	1
ENSDARG00000088187	75.00937169	-0.45396068	0.259300415	-1.750713278	0.079995311	0.9998839	ENSDARG00000088187	CR381544.1		23	37807266	37857985	1
ENSDARG00000005586	622.8920855	-0.242341993	0.138434865	-1.750584967	0.080017427	0.9998839	ENSDARG00000005586	zbtb20	zinc finger and BTB domain containing 20 [Source:ZFIN;Acc:ZDB-GENE-070112-1992]	5	66854811	66982733	-1
ENSDARG00000010941	650.4114454	-0.243982404	0.139501143	-1.748963475	0.080297333	0.9998839	ENSDARG00000010941	pomgnt2	protein O-linked mannose N-acetylglucosaminyltransferase 2 (beta 1,4-) [Source:ZFIN;Acc:ZDB-GENE-050522-242]	16	8225786	8248651	1
ENSDARG00000040764	892.1982727	0.198401576	0.113495838	1.74809561	0.080447473	0.9998839	ENSDARG00000040764	id1	inhibitor of DNA binding 1 [Source:ZFIN;Acc:ZDB-GENE-990415-96]	11	18541849	18542961	-1
ENSDARG00000092305	211.4376389	-0.279327734	0.159834429	-1.747606792	0.080532138	0.9998839	ENSDARG00000092305	poldip2	polymerase (DNA-directed), delta interacting protein 2 [Source:ZFIN;Acc:ZDB-GENE-030131-5881]	15	24741640	24754995	1
ENSDARG00000098817	120.3875226	0.378851941	0.216900329	1.746663742	0.080695683	0.9998839	ENSDARG00000098817	CABZ01055522.1		24	37230175	37243208	-1
ENSDARG00000091834	25.85667356	-0.768105811	0.439761874	-1.746640299	0.080699752	0.9998839	ENSDARG00000091834	si:ch211-198m17.1	si:ch211-198m17.1 [Source:ZFIN;Acc:ZDB-GENE-131127-451]	3	38563567	38603740	-1
ENSDARG00000071454	106.3014372	-0.444074401	0.25425075	-1.746600162	0.080706719	0.9998839	ENSDARG00000071454	crp1	C-reactive protein 1 [Source:ZFIN;Acc:ZDB-GENE-060503-314]	24	38185326	38191364	-1
ENSDARG00000012840	429.5495232	-0.21913199	0.125471205	-1.746472344	0.080728909	0.9998839	ENSDARG00000012840	alg9	ALG9, alpha-1,2-mannosyltransferase [Source:ZFIN;Acc:ZDB-GENE-040426-1270]	5	57073598	57092962	1
ENSDARG00000036066	68.33392284	-0.523537041	0.299914766	-1.745619424	0.080877105	0.9998839	ENSDARG00000036066	si:dkey-78a14.4	si:dkey-78a14.4 [Source:ZFIN;Acc:ZDB-GENE-110408-8]	7	37978600	37986590	1
ENSDARG00000105415	1.185686571	-3.685454862	2.111331096	-1.745559884	0.080887458	NA	ENSDARG00000105415	si:ch211-163c2.3	si:ch211-163c2.3 [Source:ZFIN;Acc:ZDB-GENE-160114-84]	7	7857769	7922577	-1
ENSDARG00000098739	1.185686571	-3.685454862	2.111331096	-1.745559884	0.080887458	NA	ENSDARG00000098739	CABZ01090031.1		KN150699.1	14153	15112	-1
ENSDARG00000011537	52.70062893	-0.577093614	0.330690209	-1.745118539	0.080964237	0.9998839	ENSDARG00000011537	ugt2a5	UDP glucuronosyltransferase 2 family, polypeptide A5 [Source:ZFIN;Acc:ZDB-GENE-060929-796]	5	69083284	69104282	1
ENSDARG00000102493	48.81503834	-0.545959761	0.312923322	-1.7447078	0.081035745	0.9998839	ENSDARG00000102493	ticam1	toll-like receptor adaptor molecule 1 [Source:ZFIN;Acc:ZDB-GENE-040219-2]	22	3989625	3992985	1
ENSDARG00000019549	39.70189962	-0.65083612	0.373196867	-1.743948508	0.081168069	0.9998839	ENSDARG00000019549	cds1	CDP-diacylglycerol synthase (phosphatidate cytidylyltransferase) 1 [Source:ZFIN;Acc:ZDB-GENE-070705-78]	5	39409606	39440168	-1
ENSDARG00000056233	97.87335811	0.401345355	0.230162167	1.743750331	0.081202635	0.9998839	ENSDARG00000056233	TMEM179B (1 of many)	zgc:110591 [Source:ZFIN;Acc:ZDB-GENE-050522-510]	7	19657806	19671281	-1
ENSDARG00000091513	577.9451568	0.256638996	0.147186186	1.743635076	0.081222743	0.9998839	ENSDARG00000091513	si:dkey-22o12.2	si:dkey-22o12.2 [Source:ZFIN;Acc:ZDB-GENE-060503-443]	1	29539783	29562893	-1
ENSDARG00000036912	28.30466526	-0.76635318	0.439638493	-1.743143952	0.081308473	0.9998839	ENSDARG00000036912	edn1	endothelin 1 [Source:ZFIN;Acc:ZDB-GENE-000920-1]	19	3435532	3440524	-1
ENSDARG00000103775	46.37576483	0.684325239	0.392632226	1.742916635	0.081348178	0.9998839	ENSDARG00000103775	THBS1 (1 of many)	thrombospondin 1 [Source:HGNC Symbol;Acc:HGNC:11785]	KN150104.1	737	17802	1
ENSDARG00000059035	325.1838216	0.277089611	0.158983993	1.742877414	0.08135503	0.9998839	ENSDARG00000059035	porb	P450 (cytochrome) oxidoreductase b [Source:ZFIN;Acc:ZDB-GENE-030131-5767]	15	1883555	1921675	-1
ENSDARG00000102555	5.760580496	-1.723189557	0.988863209	-1.74259649	0.081404124	0.9998839	ENSDARG00000102555	si:dkey-33i11.9	si:dkey-33i11.9 [Source:ZFIN;Acc:ZDB-GENE-060503-262]	16	45206077	45211714	-1
ENSDARG00000039931	215.1314628	-0.34497141	0.197964294	-1.742594099	0.081404542	0.9998839	ENSDARG00000039931	slc25a33	solute carrier family 25 (pyrimidine nucleotide carrier), member 33 [Source:ZFIN;Acc:ZDB-GENE-040426-2183]	23	29934702	29952102	-1
ENSDARG00000013351	9183.971963	0.196607331	0.112870172	1.741889186	0.081527837	0.9998839	ENSDARG00000013351	cirbpb	cold inducible RNA binding protein b [Source:ZFIN;Acc:ZDB-GENE-030131-5841]	22	18517032	18521296	-1
ENSDARG00000104076	185.7032906	0.315021842	0.180909744	1.741320474	0.081627419	0.9998839	ENSDARG00000104076	rnf126	ring finger protein 126 [Source:ZFIN;Acc:ZDB-GENE-070209-292]	2	55112154	55430033	1
ENSDARG00000094706	6.188822152	4.098597296	2.354362661	1.740852148	0.081709498	0.9998839	ENSDARG00000094706	cxcl11.6	chemokine (C-X-C motif) ligand 11, duplicate 6 [Source:ZFIN;Acc:ZDB-GENE-060526-78]	5	41476519	41477422	-1
ENSDARG00000097229	12.32627382	1.063225597	0.610936987	1.740319574	0.081802919	0.9998839	ENSDARG00000097229	si:ch211-226h8.15	si:ch211-226h8.15 [Source:ZFIN;Acc:ZDB-GENE-131121-380]	22	25304142	25306693	1
ENSDARG00000094752	24.67716917	0.773723494	0.444671061	1.739990661	0.081860658	0.9998839	ENSDARG00000094752	rpe65b	retinal pigment epithelium-specific protein 65b [Source:ZFIN;Acc:ZDB-GENE-050410-16]	8	16652658	16662200	-1
ENSDARG00000008032	1260.695637	0.200356361	0.115157146	1.739851736	0.081885055	0.9998839	ENSDARG00000008032	sart3	squamous cell carcinoma antigen recognized by T cells 3 [Source:ZFIN;Acc:ZDB-GENE-040724-10]	5	19944829	19977589	1
ENSDARG00000043562	92.12587201	0.404156551	0.23234912	1.73943655	0.081958004	0.9998839	ENSDARG00000043562	zgc:65997	zgc:65997 [Source:ZFIN;Acc:ZDB-GENE-040426-1502]	17	23529093	23532044	1
ENSDARG00000102505	455.5908001	-0.207422217	0.119248133	-1.739416891	0.081961459	0.9998839	ENSDARG00000102505	trim32	tripartite motif containing 32 [Source:ZFIN;Acc:ZDB-GENE-060428-1]	KN149782.1	29665	32060	-1
ENSDARG00000068992	8698.687405	-0.134894101	0.077553978	-1.739357596	0.081971882	0.9998839	ENSDARG00000068992	hspa8	heat shock protein 8 [Source:ZFIN;Acc:ZDB-GENE-990415-92]	10	29963106	29967488	1
ENSDARG00000069476	7.26046028	-1.403168881	0.806897893	-1.738967089	0.082040552	0.9998839	ENSDARG00000069476	spint2	serine peptidase inhibitor, Kunitz type, 2 [Source:ZFIN;Acc:ZDB-GENE-061013-323]	15	20303409	20314784	1
ENSDARG00000037874	2.473683372	-2.729764389	1.569794563	-1.738930974	0.082046905	0.9998839	ENSDARG00000037874	cyp3c2	cytochrome P450, family 3, subfamily c, polypeptide 2 [Source:ZFIN;Acc:ZDB-GENE-081103-62]	3	40817012	40823738	-1
ENSDARG00000100006	19.17230397	-0.927968275	0.533745045	-1.738598389	0.08210543	0.9998839	ENSDARG00000100006	si:ch211-76m11.5	si:ch211-76m11.5 [Source:ZFIN;Acc:ZDB-GENE-041210-278]	4	69278330	69507590	-1
ENSDARG00000030154	1124.230904	0.176700955	0.101644976	1.738413079	0.082138054	0.9998839	ENSDARG00000030154	pak7	p21 protein (Cdc42/Rac)-activated kinase 7 [Source:ZFIN;Acc:ZDB-GENE-040426-2085]	20	54907846	54914236	1
ENSDARG00000063435	1.821530915	-3.217475444	1.850880451	-1.738348601	0.082149407	0.9998839	ENSDARG00000063435	trpm4b.2	transient receptor potential cation channel, subfamily M, member 4b, transient receptor potential cation channel, subfamily M, member 4b, tandem duplicate 2 [Source:ZFIN;Acc:ZDB-GENE-061214-2]	12	4358014	4497181	-1
ENSDARG00000008170	1.821530915	-3.217475444	1.850880451	-1.738348601	0.082149407	0.9998839	ENSDARG00000008170	dbnla	drebrin-like a [Source:ZFIN;Acc:ZDB-GENE-040704-42]	10	42530046	42544431	1
ENSDARG00000093864	61.4074312	-0.546983809	0.314809238	-1.737508763	0.082297409	0.9998839	ENSDARG00000093864	wee1	WEE1 G2 checkpoint kinase [Source:ZFIN;Acc:ZDB-GENE-030131-5268]	18	16929360	16935155	-1
ENSDARG00000073781	1.154171037	3.655954297	2.104389798	1.737299002	0.082334408	NA	ENSDARG00000073781	si:dkey-17e16.9	si:dkey-17e16.9 [Source:ZFIN;Acc:ZDB-GENE-091118-123]	21	25508277	25519545	-1
ENSDARG00000101433	5.901861328	1.587242572	0.91368059	1.737196334	0.082352522	0.9998839	ENSDARG00000101433	ctbp2l	C-terminal binding protein 2, like [Source:ZFIN;Acc:ZDB-GENE-050902-1]	12	48689822	48691005	-1
ENSDARG00000040162	4649.007306	0.216781966	0.124817813	1.736787082	0.08242476	0.9998839	ENSDARG00000040162	zgc:165461	zgc:165461 [Source:ZFIN;Acc:ZDB-GENE-050208-135]	17	23278904	23282297	1
ENSDARG00000041022	584.2132194	-0.232800021	0.134050379	-1.736660669	0.082447084	0.9998839	ENSDARG00000041022	pdcd4b	programmed cell death 4b [Source:ZFIN;Acc:ZDB-GENE-030131-9847]	22	29709788	29740786	-1
ENSDARG00000061759	454.6039699	0.224274537	0.129215903	1.735657394	0.082624431	0.9998839	ENSDARG00000061759	kdm6a	lysine (K)-specific demethylase 6A [Source:ZFIN;Acc:ZDB-GENE-081105-56]	9	33978906	34053238	1
ENSDARG00000079713	1.152579165	-3.651630111	2.105023732	-1.734721588	0.082790131	NA	ENSDARG00000079713	ccl27b	chemokine (C-C motif) ligand 27b [Source:ZFIN;Acc:ZDB-GENE-140714-1]	10	2641806	2644104	1
ENSDARG00000103915	161.3787809	-0.329405212	0.189916129	-1.734477286	0.082833433	0.9998839	ENSDARG00000103915	ero1b	endoplasmic reticulum oxidoreductase beta [Source:ZFIN;Acc:ZDB-GENE-060929-744]	11	44240468	44262990	1
ENSDARG00000101892	110.6834022	-0.394910897	0.227833855	-1.733328425	0.083037311	0.9998839	ENSDARG00000101892	ino80e	INO80 complex subunit E [Source:ZFIN;Acc:ZDB-GENE-040426-1818]	16	10531934	10537997	1
ENSDARG00000018432	188.552157	0.343984233	0.198487245	1.733029415	0.083090441	0.9998839	ENSDARG00000018432	m6pr	mannose-6-phosphate receptor (cation dependent) [Source:ZFIN;Acc:ZDB-GENE-040426-2285]	16	17671938	17678906	-1
ENSDARG00000011545	1680.77898	0.152085378	0.087775325	1.732666652	0.083154935	0.9998839	ENSDARG00000011545	arrb2b	arrestin, beta 2b [Source:ZFIN;Acc:ZDB-GENE-040426-1332]	7	25649599	25734498	1
ENSDARG00000099386	555.7967371	-0.243136412	0.140426075	-1.731419261	0.083377014	0.9998839	ENSDARG00000099386	lrrtm4l2	leucine rich repeat transmembrane neuronal 4 like 2 [Source:ZFIN;Acc:ZDB-GENE-080327-14]	8	6371104	6372729	1
ENSDARG00000098954	123.5780919	-0.363100389	0.209717675	-1.731377141	0.083384521	0.9998839	ENSDARG00000098954	stard13b	StAR-related lipid transfer (START) domain containing 13b [Source:ZFIN;Acc:ZDB-GENE-050506-146]	15	33609319	33782911	-1
ENSDARG00000087453	30.6502848	0.649357463	0.375129537	1.73102195	0.08344785	0.9998839	ENSDARG00000087453	si:ch73-57f22.2	si:ch73-57f22.2 [Source:ZFIN;Acc:ZDB-GENE-110411-58]	20	29032	34225	1
ENSDARG00000041060	29.48094178	0.744377941	0.430070687	1.730826962	0.083482632	0.9998839	ENSDARG00000041060	lgals9l3	lectin, galactoside-binding, soluble, 9 (galectin 9)-like 3 [Source:ZFIN;Acc:ZDB-GENE-040718-159]	15	30973828	31186924	-1
ENSDARG00000105094	10.79937756	-1.143255805	0.660812548	-1.730075813	0.083616731	0.9998839	ENSDARG00000105094	CR847936.13		1	13872440	13874528	1
ENSDARG00000012274	396.5726713	-0.300178519	0.173556731	-1.729570022	0.083707126	0.9998839	ENSDARG00000012274	eif4e1c	eukaryotic translation initiation factor 4E family member 1c [Source:ZFIN;Acc:ZDB-GENE-050417-398]	13	18180418	18193477	1
ENSDARG00000021195	654.2123993	0.255006195	0.147449045	1.72945301	0.08372805	0.9998839	ENSDARG00000021195	st8sia6	ST8 alpha-N-acetyl-neuraminide alpha-2,8-sialyltransferase 6 [Source:ZFIN;Acc:ZDB-GENE-060322-9]	3	16116124	16135459	1
ENSDARG00000068103	22.3911944	0.806535972	0.466363231	1.72941587	0.083734692	0.9998839	ENSDARG00000068103	cfap45	cilia and flagella associated protein 45 [Source:ZFIN;Acc:ZDB-GENE-070209-143]	18	35198944	35221147	1
ENSDARG00000059695	7.894735354	1.393120996	0.805669776	1.729146403	0.083782896	0.9998839	ENSDARG00000059695	dusp28	dual specificity phosphatase 28 [Source:ZFIN;Acc:ZDB-GENE-131127-257]	2	5534205	5538316	1
ENSDARG00000029615	195.994537	0.324501828	0.18770968	1.728743174	0.083855071	0.9998839	ENSDARG00000029615	zgc:77056	zgc:77056 [Source:ZFIN;Acc:ZDB-GENE-030131-5248]	16	39292307	39296047	1
ENSDARG00000025615	373.0719137	-0.244841232	0.141651032	-1.728481808	0.08390188	0.9998839	ENSDARG00000025615	prr15la	proline rich 15-like a [Source:ZFIN;Acc:ZDB-GENE-040801-218]	3	24059256	24066722	1
ENSDARG00000026333	439.2350121	-0.224463449	0.129876518	-1.72828355	0.083937401	0.9998839	ENSDARG00000026333	xkr7	XK, Kell blood group complex subunit-related family, member 7 [Source:ZFIN;Acc:ZDB-GENE-051113-336]	23	9054198	9080056	1
ENSDARG00000097892	116.3898699	-0.356117182	0.206135447	-1.727588279	0.084062066	0.9998839	ENSDARG00000097892	BX470264.1		2	10065013	10065568	-1
ENSDARG00000038847	6.764870025	1.416300385	0.820159625	1.726859432	0.084192912	0.9998839	ENSDARG00000038847	gins3	GINS complex subunit 3 [Source:ZFIN;Acc:ZDB-GENE-040721-1]	25	13303567	13312360	-1
ENSDARG00000054374	1.171026744	-3.670784779	2.126210942	-1.726444308	0.08426751	NA	ENSDARG00000054374	alg13	ALG13, UDP-N-acetylglucosaminyltransferase subunit [Source:ZFIN;Acc:ZDB-GENE-060307-1]	21	34199002	34227294	-1
ENSDARG00000060656	384.9554177	0.256818503	0.148817492	1.725727925	0.084396372	0.9998839	ENSDARG00000060656	si:ch211-10a23.2	si:ch211-10a23.2 [Source:ZFIN;Acc:ZDB-GENE-090313-9]	13	32987078	32992790	1
ENSDARG00000045095	108.7010714	-0.364970114	0.211516046	-1.725496104	0.084438105	0.9998839	ENSDARG00000045095	elac1	elaC ribonuclease Z 1 [Source:ZFIN;Acc:ZDB-GENE-040801-246]	5	6291778	6301560	1
ENSDARG00000099804	47.99578863	-0.527072036	0.305640876	-1.724481501	0.084620956	0.9998839	ENSDARG00000099804	CABZ01059119.1		20	47937555	47971653	1
ENSDARG00000098101	6.407137138	1.480634773	0.858692122	1.724290622	0.084655391	0.9998839	ENSDARG00000098101	znf1030	zinc finger protein 1030 [Source:ZFIN;Acc:ZDB-GENE-110913-176]	4	67597827	67613779	1
ENSDARG00000099193	11.16919885	1.207562809	0.700355412	1.72421429	0.084669165	0.9998839	ENSDARG00000099193	BX640461.2		4	52586627	52602725	-1
ENSDARG00000097430	1.346494958	3.847865392	2.23195399	1.723989567	0.084709727	0.9998839	ENSDARG00000097430	si:ch73-160l8.2	si:ch73-160l8.2 [Source:ZFIN;Acc:ZDB-GENE-131121-593]	17	1866272	1874761	1
ENSDARG00000098348	4.960489715	1.754964243	1.018082067	1.723794476	0.084744952	0.9998839	ENSDARG00000098348	znf326	zinc finger protein 326 [Source:ZFIN;Acc:ZDB-GENE-070424-227]	6	25057899	25065884	-1
ENSDARG00000062077	8.509031803	-1.27111062	0.737544659	-1.723435461	0.084809807	0.9998839	ENSDARG00000062077	acsbg1	acyl-CoA synthetase bubblegum family member 1 [Source:ZFIN;Acc:ZDB-GENE-110914-219]	25	25898162	25923162	-1
ENSDARG00000011555	357.4501927	0.266120076	0.154422613	1.723323226	0.08483009	0.9998839	ENSDARG00000011555	spag7	sperm associated antigen 7 [Source:ZFIN;Acc:ZDB-GENE-040426-1632]	5	67380962	67395630	-1
ENSDARG00000017659	517.6810515	0.203111241	0.117861072	1.723310652	0.084832362	0.9998839	ENSDARG00000017659	sps2	selenophosphate synthetase 2 [Source:ZFIN;Acc:ZDB-GENE-030327-5]	23	18634523	18642179	-1
ENSDARG00000021787	20.90804722	-2.398721574	1.392030051	-1.723182321	0.08485556	0.9998839	ENSDARG00000021787	abcb5	ATP-binding cassette, sub-family B (MDR/TAP), member 5 [Source:ZFIN;Acc:ZDB-GENE-030131-6414]	16	19734698	19762569	-1
ENSDARG00000073686	78.74250594	-0.455250548	0.264208023	-1.723076171	0.084874751	0.9998839	ENSDARG00000073686	heatr6	HEAT repeat containing 6 [Source:ZFIN;Acc:ZDB-GENE-080204-118]	21	38697388	38747431	1
ENSDARG00000067795	379.2312154	0.294896821	0.17114738	1.723057761	0.08487808	0.9998839	ENSDARG00000067795	crfb6	cytokine receptor family member b6 [Source:ZFIN;Acc:ZDB-GENE-030131-5999]	5	45289779	45295193	-1
ENSDARG00000023508	79.83633154	0.440438538	0.25579896	1.721815202	0.085103	0.9998839	ENSDARG00000023508	ankrd49	ankyrin repeat domain 49 [Source:ZFIN;Acc:ZDB-GENE-050417-46]	15	2887692	2894167	-1
ENSDARG00000053918	253.7168182	-0.259450678	0.15081525	-1.720321248	0.085374063	0.9998839	ENSDARG00000053918	srfa	serum response factor a [Source:ZFIN;Acc:ZDB-GENE-990714-29]	22	35113282	35148906	1
ENSDARG00000074087	242.9288205	-0.293793043	0.170836878	-1.719728469	0.08548181	0.9998839	ENSDARG00000074087	nim1k	NIM1 serine/threonine protein kinase [Source:ZFIN;Acc:ZDB-GENE-130530-744]	8	31378331	31394716	-1
ENSDARG00000099746	803.3810087	0.236425481	0.13754648	1.718877001	0.085636771	0.9998839	ENSDARG00000099746	rgs3a	regulator of G-protein signaling 3a [Source:ZFIN;Acc:ZDB-GENE-040801-150]	5	69383383	69410807	1
ENSDARG00000074644	161.9669598	-0.354943272	0.206535862	-1.718555164	0.085695402	0.9998839	ENSDARG00000074644	SPOCK1	SPARC/osteonectin, cwcv and kazal like domains proteoglycan 1 [Source:HGNC Symbol;Acc:HGNC:11251]	14	1761759	1881384	-1
ENSDARG00000090543	57.74928724	0.503103216	0.292798464	1.718257699	0.085749621	0.9998839	ENSDARG00000090543	TMEM138	Transmembrane protein 138 [Source:UniProtKB/Swiss-Prot;Acc:E7FDE0]	25	3742779	3758874	1
ENSDARG00000028973	4.132976815	2.04547056	1.190464519	1.718212116	0.085757932	0.9998839	ENSDARG00000028973	tekt2	tektin 2 (testicular) [Source:ZFIN;Acc:ZDB-GENE-040113-1]	19	10716662	10729640	-1
ENSDARG00000005541	15.56709731	0.939719975	0.547057436	1.717772054	0.085838201	0.9998839	ENSDARG00000005541	wif1	wnt inhibitory factor 1 [Source:ZFIN;Acc:ZDB-GENE-990712-17]	4	12932914	12957869	1
ENSDARG00000104708	126.0392848	0.355652183	0.207091237	1.717369542	0.085911673	0.9998839	ENSDARG00000104708	ddx24	DEAD (Asp-Glu-Ala-Asp) box helicase 24 [Source:ZFIN;Acc:ZDB-GENE-100716-4]	17	53209720	53217755	1
ENSDARG00000036359	93.05723832	-0.41812324	0.243501317	-1.71712927	0.085955555	0.9998839	ENSDARG00000036359	minal	MYC induced nuclear antigen-like [Source:ZFIN;Acc:ZDB-GENE-040426-1283]	10	37571	42845	1
ENSDARG00000004687	85.6103821	0.433484459	0.252477819	1.716920956	0.085993615	0.9998839	ENSDARG00000004687	acaa1	acetyl-CoA acyltransferase 1 [Source:ZFIN;Acc:ZDB-GENE-040704-48]	24	20180893	20188041	1
ENSDARG00000062889	1290.417474	0.186099694	0.108398588	1.716809201	0.086014039	0.9998839	ENSDARG00000062889	fam78bb	family with sequence similarity 78, member B b [Source:ZFIN;Acc:ZDB-GENE-030131-7811]	8	19605678	19617698	-1
ENSDARG00000076831	37.30683998	-0.594357444	0.346289489	-1.716360048	0.086096164	0.9998839	ENSDARG00000076831	iqck	IQ motif containing K [Source:ZFIN;Acc:ZDB-GENE-081022-109]	3	62117020	62124198	1
ENSDARG00000059474	141.2885677	0.363791011	0.211970236	1.71623629	0.086118804	0.9998839	ENSDARG00000059474	mlxip	MLX interacting protein [Source:NCBI gene;Acc:798052]	5	66637447	66671547	-1
ENSDARG00000100280	423.1320967	1.034000116	0.602537768	1.716075191	0.086148281	0.9998839	ENSDARG00000100280	znfx1	zinc finger, NFX1-type containing 1 [Source:ZFIN;Acc:ZDB-GENE-110804-2]	6	57401437	57434665	-1
ENSDARG00000002235	72.74583746	0.456790672	0.266207706	1.715918293	0.086176998	0.9998839	ENSDARG00000002235	mmp14a	matrix metallopeptidase 14a (membrane-inserted) [Source:ZFIN;Acc:ZDB-GENE-030901-1]	7	23853132	23878513	-1
ENSDARG00000039436	16.5253689	0.893508327	0.520802576	1.715637305	0.086228446	0.9998839	ENSDARG00000039436	il13ra2	interleukin 13 receptor, alpha 2 [Source:ZFIN;Acc:ZDB-GENE-030521-10]	5	36501224	36517625	-1
ENSDARG00000017174	120.8871351	0.482968031	0.281523509	1.715551333	0.086244192	0.9998839	ENSDARG00000017174	dlx2b	distal-less homeobox 2b [Source:ZFIN;Acc:ZDB-GENE-980526-18]	1	30174005	30175776	-1
ENSDARG00000091131	1015.0807	0.274930146	0.160304837	1.715045855	0.08633682	0.9998839	ENSDARG00000091131	cry1bb	cryptochrome circadian clock 1bb [Source:ZFIN;Acc:ZDB-GENE-010426-5]	22	748818	792003	1
ENSDARG00000099389	57.39035356	0.49379738	0.287927532	1.715005774	0.086344168	0.9998839	ENSDARG00000099389	cdo1	cysteine dioxygenase, type I [Source:ZFIN;Acc:ZDB-GENE-040426-1704]	KN149707.1	3861	5958	1
ENSDARG00000035663	25.37781855	-0.71903526	0.419392534	-1.714468432	0.08644273	0.9998839	ENSDARG00000035663	zgc:103438	zgc:103438 [Source:ZFIN;Acc:ZDB-GENE-041010-131]	19	42998102	43003860	-1
ENSDARG00000103699	281.9427038	0.248483106	0.144937379	1.714416994	0.08645217	0.9998839	ENSDARG00000103699	ptpn13	protein tyrosine phosphatase, non-receptor type 13 [Source:ZFIN;Acc:ZDB-GENE-070410-72]	21	9294531	9469539	-1
ENSDARG00000100088	8.836134618	-1.220341113	0.712206366	-1.713465606	0.086626916	0.9998839	ENSDARG00000100088	zmp:0000001114	zmp:0000001114 [Source:ZFIN;Acc:ZDB-GENE-140106-74]	15	37122103	37202477	-1
ENSDARG00000061177	14.55313587	1.394536448	0.813972376	1.713247881	0.086666946	0.9998839	ENSDARG00000061177	mov10b.1	Moloney leukemia virus 10b, tandem duplicate 1 [Source:ZFIN;Acc:ZDB-GENE-030131-9089]	8	27640105	27667956	-1
ENSDARG00000062310	196.7531572	-0.300206272	0.175246548	-1.713050984	0.08670316	0.9998839	ENSDARG00000062310	CABZ01044136.1		16	2244691	2266421	-1
ENSDARG00000077481	10.33525148	-1.317561955	0.769246681	-1.712795111	0.08675024	0.9998839	ENSDARG00000077481	si:dkey-76k16.6	si:dkey-76k16.6 [Source:ZFIN;Acc:ZDB-GENE-090312-171]	13	33549326	33552978	-1
ENSDARG00000059090	461.2105873	-0.248147444	0.144932351	-1.712160478	0.086867099	0.9998839	ENSDARG00000059090	sstr2a	somatostatin receptor 2a [Source:ZFIN;Acc:ZDB-GENE-140130-1]	12	1537957	1539409	-1
ENSDARG00000058939	1.980513574	-3.350339942	1.956911083	-1.712055275	0.086886483	0.9998839	ENSDARG00000058939	b4galnt3b	beta-1,4-N-acetyl-galactosaminyl transferase 3b [Source:ZFIN;Acc:ZDB-GENE-030131-8615]	18	6417973	6477255	1
ENSDARG00000070828	99.45879808	0.385831674	0.225363565	1.712041049	0.086889104	0.9998839	ENSDARG00000070828	actl6a	actin-like 6A [Source:ZFIN;Acc:ZDB-GENE-020419-36]	6	29396167	29405143	1
ENSDARG00000105756	45.35384066	-0.610240359	0.356451362	-1.711987731	0.08689893	0.9998839	ENSDARG00000105756	CR788316.3		4	70769327	70770192	1
ENSDARG00000038505	76.6172437	-0.442248767	0.258329956	-1.711953091	0.086905314	0.9998839	ENSDARG00000038505	polr2h	info polymerase (RNA) II (DNA directed) polypeptide H [Source:ZFIN;Acc:ZDB-GENE-050417-66]	22	36554983	36561348	-1
ENSDARG00000100375	22.03592496	-0.75772572	0.442802374	-1.71120519	0.087043241	0.9998839	ENSDARG00000100375	timm23b	translocase of inner mitochondrial membrane 23 homolog b (yeast) [Source:ZFIN;Acc:ZDB-GENE-141212-76]	13	3750219	3795667	1
ENSDARG00000063412	779.5284327	0.205751217	0.120248048	1.711056602	0.087070665	0.9998839	ENSDARG00000063412	cers1	ceramide synthase 1 [Source:ZFIN;Acc:ZDB-GENE-050208-406]	22	4791321	4847724	1
ENSDARG00000070025	734.2241569	-0.24719829	0.144522138	-1.710452762	0.087182181	0.9998839	ENSDARG00000070025	dchs1a	dachsous cadherin-related 1a [Source:ZFIN;Acc:ZDB-GENE-120410-3]	15	32139381	32339894	1
ENSDARG00000086569	2.957854968	-2.321204089	1.357138441	-1.710366473	0.087198127	0.9998839	ENSDARG00000086569	zgc:172051	zgc:172051 [Source:ZFIN;Acc:ZDB-GENE-080219-23]	3	1236410	1244024	1
ENSDARG00000095603	2536.73224	-0.256856759	0.150274061	-1.709255457	0.08740364	0.9998839	ENSDARG00000095603	grid2ipb	glutamate receptor, ionotropic, delta 2 (Grid2) interacting protein, b [Source:ZFIN;Acc:ZDB-GENE-040724-161]	12	18456723	18534364	1
ENSDARG00000102060	160.5737138	0.312172092	0.182677424	1.70887067	0.087474909	0.9998839	ENSDARG00000102060	zgc:92873	zgc:92873 [Source:ZFIN;Acc:ZDB-GENE-040718-182]	25	13695227	13703453	1
ENSDARG00000003927	381.5726082	0.253752287	0.148513775	1.708611119	0.087523008	0.9998839	ENSDARG00000003927	cldn12	claudin 12 [Source:ZFIN;Acc:ZDB-GENE-010328-14]	16	43137566	43329751	-1
ENSDARG00000060081	203.907042	0.350525939	0.205160371	1.708546038	0.087535072	0.9998839	ENSDARG00000060081	crb2b	crumbs family member 2b [Source:ZFIN;Acc:ZDB-GENE-060610-1]	8	2767882	2848406	1
ENSDARG00000087243	658.1587143	0.25764598	0.150800959	1.708516855	0.087540482	0.9998839	ENSDARG00000087243	zgc:100918	zgc:100918 [Source:ZFIN;Acc:ZDB-GENE-040927-2]	10	42915118	42931553	-1
ENSDARG00000015263	16.21850421	0.934589647	0.547228934	1.707858611	0.087662581	0.9998839	ENSDARG00000015263	adma	adrenomedullin a [Source:ZFIN;Acc:ZDB-GENE-120221-5]	7	66651122	66653410	-1
ENSDARG00000099257	4782.397386	0.177065371	0.103696399	1.707536349	0.087722408	0.9998839	ENSDARG00000099257	si:ch73-119p20.1	si:ch73-119p20.1 [Source:ZFIN;Acc:ZDB-GENE-141216-395]	7	13122845	13128409	-1
ENSDARG00000097489	24.48472965	0.739435904	0.433064464	1.707449965	0.08773845	0.9998839	ENSDARG00000097489	si:ch73-390p7.2	si:ch73-390p7.2 [Source:ZFIN;Acc:ZDB-GENE-131121-522]	23	17952626	17954985	1
ENSDARG00000075295	10.06022291	-1.173492061	0.687352358	-1.707264183	0.08777296	0.9998839	ENSDARG00000075295	tulp1a	tubby like protein 1a [Source:ZFIN;Acc:ZDB-GENE-110411-122]	23	5529820	5559815	1
ENSDARG00000055659	631.7193002	0.230054255	0.134765234	1.707074199	0.087808262	0.9998839	ENSDARG00000055659	gpr161	G protein-coupled receptor 161 [Source:ZFIN;Acc:ZDB-GENE-030616-58]	9	34339529	34353191	1
ENSDARG00000104715	111.5064286	0.362274709	0.212237089	1.706934032	0.087834315	0.9998839	ENSDARG00000104715	zgc:171422	zgc:171422 [Source:ZFIN;Acc:ZDB-GENE-080204-95]	KN149790.1	76923	94226	-1
ENSDARG00000099923	1.147143127	-3.646245476	2.136661294	-1.706515435	0.087912155	NA	ENSDARG00000099923	zgc:154054	zgc:154054 [Source:ZFIN;Acc:ZDB-GENE-061103-283]	14	49875230	49933789	1
ENSDARG00000058960	1.147143127	-3.646245476	2.136661294	-1.706515435	0.087912155	NA	ENSDARG00000058960	otol1b	otolin 1b [Source:ZFIN;Acc:ZDB-GENE-080416-3]	15	1740258	1746563	1
ENSDARG00000007436	13.54609179	1.021661402	0.598826496	1.706105875	0.087988369	0.9998839	ENSDARG00000007436	avpr2aa	arginine vasopressin receptor 2a, duplicate a [Source:ZFIN;Acc:ZDB-GENE-090313-344]	23	25111393	25140580	-1
ENSDARG00000053291	3844.75223	-0.149466347	0.08763545	-1.705546638	0.088092522	0.9998839	ENSDARG00000053291	pnrc2	proline-rich nuclear receptor coactivator 2 [Source:ZFIN;Acc:ZDB-GENE-030131-5475]	16	33147821	33151647	-1
ENSDARG00000014180	60.5577155	0.46885995	0.274909584	1.705506016	0.088100091	0.9998839	ENSDARG00000014180	ildr2	immunoglobulin-like domain containing receptor 2 [Source:ZFIN;Acc:ZDB-GENE-050706-83]	9	34465307	34491527	-1
ENSDARG00000094732	230.6297236	-0.277585017	0.162917276	-1.703840274	0.088410932	0.9998839	ENSDARG00000094732	mical3b	microtubule associated monooxygenase, calponin and LIM domain containing 3b [Source:ZFIN;Acc:ZDB-GENE-050211-1]	4	9723276	9763853	-1
ENSDARG00000061228	130.7953163	-0.351905616	0.206554511	-1.703693686	0.088438328	0.9998839	ENSDARG00000061228	pfdn4	prefoldin subunit 4 [Source:ZFIN;Acc:ZDB-GENE-100922-122]	23	38219956	38228587	-1
ENSDARG00000056762	27.8431711	-0.749809456	0.440306113	-1.702927652	0.088581608	0.9998839	ENSDARG00000056762	zgc:172079	zgc:172079 [Source:ZFIN;Acc:ZDB-GENE-080204-103]	7	26174827	26186619	-1
ENSDARG00000070222	4933.719866	-0.219949843	0.129236267	-1.70192043	0.088770285	0.9998839	ENSDARG00000070222	fam43b	family with sequence similarity 43, member B [Source:ZFIN;Acc:ZDB-GENE-040912-11]	23	37221300	37223299	1
ENSDARG00000082084	31.8544273	-0.643883666	0.378378693	-1.701691133	0.088813284	0.9998839	ENSDARG00000082084	AC024175.14		MT	4924	4992	1
ENSDARG00000102461	86.34880634	-0.398762276	0.234346056	-1.701595849	0.088831156	0.9998839	ENSDARG00000102461	CR354372.2		4	7213510	7213797	-1
ENSDARG00000039899	91.25190144	-0.39135679	0.230000994	-1.701543903	0.088840901	0.9998839	ENSDARG00000039899	zbtb7a	zinc finger and BTB domain containing 7a [Source:ZFIN;Acc:ZDB-GENE-050208-583]	22	20347386	20360278	-1
ENSDARG00000031548	1121.452342	-0.233471586	0.137241049	-1.701178963	0.088909387	0.9998839	ENSDARG00000031548	ephb3a	eph receptor B3a [Source:ZFIN;Acc:ZDB-GENE-990415-60]	2	8125959	8219574	-1
ENSDARG00000068580	16.46197262	0.876164487	0.515290094	1.700332487	0.089068403	0.9998839	ENSDARG00000068580	glis1a	GLIS family zinc finger 1a [Source:ZFIN;Acc:ZDB-GENE-070912-8]	2	26873813	26908344	-1
ENSDARG00000061515	9.887057366	-1.375832469	0.809613635	-1.699369192	0.089249643	0.9998839	ENSDARG00000061515	tmtops2a	teleost multiple tissue opsin 2a [Source:ZFIN;Acc:ZDB-GENE-130129-3]	6	15246213	15321056	1
ENSDARG00000086735	1360.960772	-0.165817693	0.097618171	-1.698635524	0.089387879	0.9998839	ENSDARG00000086735	si:ch1073-111c8.3	si:ch1073-111c8.3 [Source:ZFIN;Acc:ZDB-GENE-131127-561]	15	47342718	47368290	-1
ENSDARG00000104735	21.41158702	-0.77272758	0.454965958	-1.698429446	0.089426738	0.9998839	ENSDARG00000104735	nkx6.2	NK6 homeobox 2 [Source:ZFIN;Acc:ZDB-GENE-070626-1]	13	51154848	51158678	1
ENSDARG00000067729	25.43355526	-0.772410505	0.454780718	-1.698424041	0.089427758	0.9998839	ENSDARG00000067729	arid3c	AT rich interactive domain 3C (BRIGHT-like) [Source:ZFIN;Acc:ZDB-GENE-060526-12]	5	40722605	40846975	1
ENSDARG00000098845	1153.868258	0.158722575	0.093478011	1.697966972	0.089513996	0.9998839	ENSDARG00000098845	lrp12	low density lipoprotein receptor-related protein 12 [Source:ZFIN;Acc:ZDB-GENE-060503-399]	19	13457372	13478829	1
ENSDARG00000053979	381.8106242	0.232699917	0.137075991	1.697597911	0.089583677	0.9998839	ENSDARG00000053979	bc2	putative breast adenocarcinoma marker [Source:ZFIN;Acc:ZDB-GENE-040426-2922]	12	26935951	26939700	-1
ENSDARG00000054136	1.711665462	3.143122447	1.851964452	1.697182926	0.089662082	0.9998839	ENSDARG00000054136	ccdc105	coiled-coil domain containing 105 [Source:ZFIN;Acc:ZDB-GENE-131121-219]	15	35130179	35143024	1
ENSDARG00000096828	47.00759453	0.551393562	0.324933688	1.696941815	0.089707662	0.9998839	ENSDARG00000096828	si:ch73-144d13.7	si:ch73-144d13.7 [Source:ZFIN;Acc:ZDB-GENE-131127-29]	15	650426	656994	-1
ENSDARG00000077698	65.27082953	-0.451321782	0.266004437	-1.696670127	0.089759043	0.9998839	ENSDARG00000077698	rsad1	radical S-adenosyl methionine domain containing 1 [Source:ZFIN;Acc:ZDB-GENE-030131-2508]	3	49119989	49137623	1
ENSDARG00000014907	117.8303827	0.486516523	0.286767513	1.696553833	0.089781044	0.9998839	ENSDARG00000014907	htra1b	HtrA serine peptidase 1b [Source:ZFIN;Acc:ZDB-GENE-080219-7]	12	11350421	11419322	-1
ENSDARG00000096645	2.748777497	2.879665703	1.698106048	1.695810287	0.089921814	0.9998839	ENSDARG00000096645	si:ch211-131k2.2	si:ch211-131k2.2 [Source:ZFIN;Acc:ZDB-GENE-121214-81]	12	5943621	5947993	1
ENSDARG00000079251	1323.108859	0.166638285	0.098333045	1.694631601	0.090145329	0.9998839	ENSDARG00000079251	nlgn2b	neuroligin 2b [Source:ZFIN;Acc:ZDB-GENE-090918-3]	10	22412359	22508875	1
ENSDARG00000059460	414.6756403	0.244140969	0.144102658	1.694215582	0.090224325	0.9998839	ENSDARG00000059460	sbf2	SET binding factor 2 [Source:ZFIN;Acc:ZDB-GENE-030911-10]	7	66660922	66947820	1
ENSDARG00000036999	227.025869	-0.279959285	0.165253753	-1.694117561	0.090242946	0.9998839	ENSDARG00000036999	DISP3	si:dkey-32e23.6 [Source:ZFIN;Acc:ZDB-GENE-081104-407]	8	51061532	51158521	1
ENSDARG00000014215	1285.140686	-0.168248198	0.099337589	-1.693701233	0.09032207	0.9998839	ENSDARG00000014215	cdh13	cadherin 13, H-cadherin (heart) [Source:ZFIN;Acc:ZDB-GENE-060503-286]	18	13823978	14164694	1
ENSDARG00000078671	507.844478	0.282856662	0.167035245	1.693395082	0.09038029	0.9998839	ENSDARG00000078671	cdk5r2b	cyclin-dependent kinase 5, regulatory subunit 2b (p39) [Source:ZFIN;Acc:ZDB-GENE-040801-251]	9	11560822	11563419	1
ENSDARG00000016811	242.655283	-0.262742342	0.155161964	-1.693342458	0.090390301	0.9998839	ENSDARG00000016811	ints3	integrator complex subunit 3 [Source:ZFIN;Acc:ZDB-GENE-060503-634]	19	27055873	27089636	1
ENSDARG00000023526	1.70578157	3.106491353	1.834808398	1.693087603	0.090438794	0.9998839	ENSDARG00000023526	ggt1a	gamma-glutamyltransferase 1a [Source:ZFIN;Acc:ZDB-GENE-040426-1388]	8	40008858	40042209	-1
ENSDARG00000041505	136.189609	0.333002755	0.196693256	1.693005452	0.090454429	0.9998839	ENSDARG00000041505	itm2bb	integral membrane protein 2Bb [Source:ZFIN;Acc:ZDB-GENE-040426-2139]	9	25520036	25535714	1
ENSDARG00000076716	7.468224138	-1.329295949	0.785196268	-1.69294736	0.090465487	0.9998839	ENSDARG00000076716	palb2	partner and localizer of BRCA2 [Source:ZFIN;Acc:ZDB-GENE-090313-43]	1	8440888	8450167	-1
ENSDARG00000014031	85.06547352	-0.408287672	0.241172379	-1.692928827	0.090469015	0.9998839	ENSDARG00000014031	abcc2	ATP-binding cassette, sub-family C (CFTR/MRP), member 2 [Source:ZFIN;Acc:ZDB-GENE-040426-1523]	13	551337	581285	1
ENSDARG00000035137	1.220004655	3.754671165	2.218255779	1.692623187	0.090527215	NA	ENSDARG00000035137	ehd2a	EH-domain containing 2a [Source:ZFIN;Acc:ZDB-GENE-060531-86]	5	61313774	61329686	1
ENSDARG00000053136	414.4343136	0.235870103	0.139364888	1.692464345	0.090557473	0.9998839	ENSDARG00000053136	b2m	beta-2-microglobulin [Source:ZFIN;Acc:ZDB-GENE-980526-88]	4	12794547	12796640	-1
ENSDARG00000003789	1596.507491	-0.205814043	0.121622475	-1.692236924	0.090600809	0.9998839	ENSDARG00000003789	dennd5b	DENN/MADD domain containing 5B [Source:ZFIN;Acc:ZDB-GENE-030131-2248]	4	16660566	16718051	-1
ENSDARG00000060994	1201.942104	0.160205292	0.094671055	1.692230983	0.090601941	0.9998839	ENSDARG00000060994	FBXW7	F-box and WD repeat domain containing 7 [Source:HGNC Symbol;Acc:HGNC:16712]	1	24178200	24453610	-1
ENSDARG00000061691	129.6187862	-0.337916733	0.199727647	-1.691887622	0.090667403	0.9998839	ENSDARG00000061691	qpctla	glutaminyl-peptide cyclotransferase-like a [Source:ZFIN;Acc:ZDB-GENE-030131-1441]	18	37238132	37253688	1
ENSDARG00000097472	56.56895201	-0.485906086	0.287274697	-1.691433639	0.090754012	0.9998839	ENSDARG00000097472	BX927247.1		3	46057746	46255409	-1
ENSDARG00000010075	18.1141125	-0.863584962	0.510566832	-1.691423939	0.090755863	0.9998839	ENSDARG00000010075	CR792422.1		24	32645556	32649525	-1
ENSDARG00000101814	1.850579363	-3.24515595	1.920084886	-1.690110669	0.091006784	0.9998839	ENSDARG00000101814	lpar3	lysophosphatidic acid receptor 3 [Source:ZFIN;Acc:ZDB-GENE-120202-1]	22	24617696	24639563	1
ENSDARG00000029916	101.0256753	-0.381590789	0.225785013	-1.690062522	0.091015994	0.9998839	ENSDARG00000029916	KCNQ2 (1 of many)	potassium voltage-gated channel subfamily Q member 2 [Source:HGNC Symbol;Acc:HGNC:6296]	6	58412770	58485852	1
ENSDARG00000003449	269.0621264	-0.330508119	0.195565011	-1.690016624	0.091024774	0.9998839	ENSDARG00000003449	pde10a	phosphodiesterase 10A [Source:ZFIN;Acc:ZDB-GENE-040426-1115]	13	4376055	4492127	1
ENSDARG00000007597	67.87803423	0.466511752	0.276082058	1.689757587	0.091074341	0.9998839	ENSDARG00000007597	bloc1s4	biogenesis of lysosomal organelles complex-1, subunit 4, cappuccino [Source:ZFIN;Acc:ZDB-GENE-040801-215]	19	26095315	26109505	-1
ENSDARG00000004830	447.1156539	0.246965835	0.146166262	1.689622705	0.091100159	0.9998839	ENSDARG00000004830	flot2a	flotillin 2a [Source:ZFIN;Acc:ZDB-GENE-020430-3]	5	42233881	42272564	-1
ENSDARG00000036071	46.09013579	0.531717917	0.314725266	1.689466889	0.091129992	0.9998839	ENSDARG00000036071	gtf2h4	general transcription factor IIH, polypeptide 4 [Source:ZFIN;Acc:ZDB-GENE-030131-6779]	19	27732244	27750171	-1
ENSDARG00000077709	11222.59016	0.132526006	0.078465632	1.688968812	0.091225407	0.9998839	ENSDARG00000077709	iqsec2b	IQ motif and Sec7 domain 2b [Source:ZFIN;Acc:ZDB-GENE-081105-73]	8	36770782	36945585	1
ENSDARG00000068726	36.02087014	0.611779689	0.362284608	1.688671491	0.091282402	0.9998839	ENSDARG00000068726	masp1	mannan-binding lectin serine peptidase 1 [Source:ZFIN;Acc:ZDB-GENE-110421-4]	15	36329471	36365888	1
ENSDARG00000103324	28.9365777	-0.687591461	0.40724864	-1.688382461	0.091337835	0.9998839	ENSDARG00000103324	si:ch211-127b6.2	si:ch211-127b6.2 [Source:ZFIN;Acc:ZDB-GENE-081103-37]	4	68765919	69053224	1
ENSDARG00000079762	214.5942805	0.317929335	0.188334788	1.688107324	0.091390629	0.9998839	ENSDARG00000079762	si:dkey-253d23.4	si:dkey-253d23.4 [Source:ZFIN;Acc:ZDB-GENE-050208-730]	22	9841556	9848818	1
ENSDARG00000013006	15.72866396	0.900598568	0.533503743	1.68808294	0.091395309	0.9998839	ENSDARG00000013006	pibf1	progesterone immunomodulatory binding factor 1 [Source:ZFIN;Acc:ZDB-GENE-040801-94]	1	33882690	33952784	-1
ENSDARG00000091086	22.53535041	0.767364172	0.454750282	1.687440784	0.091518627	0.9998839	ENSDARG00000091086	ALX3	ALX homeobox 3 [Source:HGNC Symbol;Acc:HGNC:449]	8	24777393	24788908	-1
ENSDARG00000102000	43.60190449	0.566874149	0.33594818	1.687385685	0.091529214	0.9998839	ENSDARG00000102000	wu:fj30f06	wu:fj30f06 [Source:ZFIN;Acc:ZDB-GENE-030131-7567]	15	45537	48820	1
ENSDARG00000058857	155.9497216	-0.309490371	0.183474246	-1.686832772	0.091635512	0.9998839	ENSDARG00000058857	zgc:112052	zgc:112052 [Source:ZFIN;Acc:ZDB-GENE-050417-151]	18	13155579	13164433	-1
ENSDARG00000069619	1191.547244	-0.17506516	0.103842721	-1.685868383	0.091821153	0.9998839	ENSDARG00000069619	atf7ip	activating transcription factor 7 interacting protein [Source:ZFIN;Acc:ZDB-GENE-061103-178]	1	44878260	44924675	-1
ENSDARG00000044199	77.94078241	-2.736638914	1.624441708	-1.684664277	0.092053362	0.9998839	ENSDARG00000044199	gnat1	guanine nucleotide binding protein (G protein), alpha transducing activity polypeptide 1 [Source:ZFIN;Acc:ZDB-GENE-011128-11]	6	42921397	42932766	1
ENSDARG00000070109	9.960105143	-1.141116151	0.677395273	-1.68456468	0.092072591	0.9998839	ENSDARG00000070109	ncapg	non-SMC condensin I complex, subunit G [Source:ZFIN;Acc:ZDB-GENE-041111-282]	1	22868739	22882491	1
ENSDARG00000056791	12.04155887	-3.501546297	2.078712575	-1.684478335	0.092089263	0.9998839	ENSDARG00000056791	PDE6H	zgc:112320 [Source:ZFIN;Acc:ZDB-GENE-050522-144]	3	19311251	19316277	1
ENSDARG00000017722	1.859778698	3.24318952	1.926999399	1.683025704	0.092370116	0.9998839	ENSDARG00000017722	si:ch73-151m17.5	si:ch73-151m17.5 [Source:ZFIN;Acc:ZDB-GENE-131121-43]	25	7758755	7763182	-1
ENSDARG00000073822	611.5890399	-0.230643411	0.137107161	-1.682212717	0.092527599	0.9998839	ENSDARG00000073822	IQSEC1 (1 of many)	IQ motif and Sec7 domain 1 [Source:HGNC Symbol;Acc:HGNC:29112]	23	4644933	4741647	1
ENSDARG00000102288	2.65680839	-2.89102243	1.719043885	-1.681761853	0.092615029	0.9998839	ENSDARG00000102288	CABZ01056321.1		17	47001554	47006177	-1
ENSDARG00000013025	156.5714025	-0.32272773	0.191924928	-1.681531077	0.092659805	0.9998839	ENSDARG00000013025	ints6	integrator complex subunit 6 [Source:ZFIN;Acc:ZDB-GENE-070906-1]	9	24014571	24030835	1
ENSDARG00000074335	294.3038665	0.271420616	0.161420773	1.681447871	0.092675954	0.9998839	ENSDARG00000074335	boc	BOC cell adhesion associated, oncogene regulated [Source:ZFIN;Acc:ZDB-GENE-030131-6560]	24	21061824	21114526	-1
ENSDARG00000035859	192.3843563	0.380555129	0.226331934	1.681402721	0.092684717	0.9998839	ENSDARG00000035859	angptl4	angiopoietin-like 4 [Source:ZFIN;Acc:ZDB-GENE-041111-222]	2	24881111	24886867	1
ENSDARG00000037997	3571.030127	0.147919567	0.088024437	1.680437526	0.09287222	0.9998839	ENSDARG00000037997	tubb5	tubulin, beta 5 [Source:ZFIN;Acc:ZDB-GENE-031110-4]	16	10427991	10436718	1
ENSDARG00000071197	170.5185146	-0.309649711	0.184270172	-1.680411472	0.092877286	0.9998839	ENSDARG00000071197	usp40	ubiquitin specific peptidase 40 [Source:ZFIN;Acc:ZDB-GENE-060518-5]	6	8416771	8448531	1
ENSDARG00000057055	1.265442876	-3.793934374	2.257800796	-1.680367188	0.092885896	0.9998839	ENSDARG00000057055	ndufs8b	NADH dehydrogenase (ubiquinone) Fe-S protein 8b [Source:ZFIN;Acc:ZDB-GENE-050522-131]	14	21373862	21381672	1
ENSDARG00000059442	66.4186563	0.450408682	0.268203327	1.679355312	0.093082817	0.9998839	ENSDARG00000059442	smtnb	smoothelin b [Source:ZFIN;Acc:ZDB-GENE-070912-2]	5	68517615	68588691	-1
ENSDARG00000014463	73.19739653	0.455696429	0.271417385	1.678950775	0.093161638	0.9998839	ENSDARG00000014463	usf1l	upstream transcription factor 1, like [Source:ZFIN;Acc:ZDB-GENE-040426-2269]	5	29203227	29217695	1
ENSDARG00000013596	670.2639989	-0.189207457	0.112706221	-1.678766761	0.093197509	0.9998839	ENSDARG00000013596	brd1a	bromodomain containing 1a [Source:ZFIN;Acc:ZDB-GENE-041008-168]	4	27141124	27160584	1
ENSDARG00000055722	235.9897758	0.346473208	0.206393448	1.678702552	0.093210028	0.9998839	ENSDARG00000055722	bco2a	beta-carotene oxygenase 2a [Source:ZFIN;Acc:ZDB-GENE-030131-8039]	5	29452561	29480179	-1
ENSDARG00000004378	67.07666563	0.462244526	0.275476222	1.677983394	0.093350341	0.9998839	ENSDARG00000004378	yrk	Yes-related kinase [Source:ZFIN;Acc:ZDB-GENE-030131-9517]	19	43763478	43836818	1
ENSDARG00000093629	13.35093413	-0.992322141	0.591467892	-1.677727827	0.093400245	0.9998839	ENSDARG00000093629	si:ch211-106h4.4	si:ch211-106h4.4 [Source:ZFIN;Acc:ZDB-GENE-070705-14]	2	31608684	31623763	1
ENSDARG00000063390	294.890963	-0.234385181	0.13972549	-1.67746903	0.093450801	0.9998839	ENSDARG00000063390	pvrl2l	poliovirus receptor-related 2 like [Source:ZFIN;Acc:ZDB-GENE-060503-249]	19	6687166	6855946	-1
ENSDARG00000074184	978.5469749	0.173012888	0.103150335	1.677288678	0.093486045	0.9998839	ENSDARG00000074184	arhgap32b	Rho GTPase activating protein 32b [Source:ZFIN;Acc:ZDB-GENE-091204-147]	21	24501348	24640592	-1
ENSDARG00000104555	51.98823529	-0.584532163	0.34856875	-1.676949422	0.093552373	0.9998839	ENSDARG00000104555	sh2d3cb	SH2 domain containing 3Cb [Source:ZFIN;Acc:ZDB-GENE-040426-1052]	5	64435151	64470261	-1
ENSDARG00000007693	365.8837193	-0.657728625	0.392283137	-1.676668105	0.093607401	0.9998839	ENSDARG00000007693	nfkbiab	nuclear factor of kappa light polypeptide gene enhancer in B-cells inhibitor, alpha b [Source:ZFIN;Acc:ZDB-GENE-030131-1819]	17	12788568	12792670	1
ENSDARG00000086576	34.10890608	0.702692394	0.419140579	1.676507665	0.093638796	0.9998839	ENSDARG00000086576	si:cabz01069012.2	si:cabz01069012.2 [Source:ZFIN;Acc:ZDB-GENE-161017-152]	4	72399863	72444337	-1
ENSDARG00000059854	396.7595452	0.215177122	0.128355617	1.67641376	0.093657176	0.9998839	ENSDARG00000059854	RNF182 (1 of many)	ring finger protein 182 [Source:HGNC Symbol;Acc:HGNC:28522]	6	55267606	55268349	1
ENSDARG00000043436	7.885746973	1.270046046	0.757725616	1.676129221	0.093712884	0.9998839	ENSDARG00000043436	si:dkey-5n18.1	si:dkey-5n18.1 [Source:ZFIN;Acc:ZDB-GENE-041014-144]	20	17139320	17141442	-1
ENSDARG00000075803	1.759140447	3.178036514	1.89629419	1.675919554	0.093753951	0.9998839	ENSDARG00000075803	slc41a2a	solute carrier family 41 (magnesium transporter), member 2a [Source:ZFIN;Acc:ZDB-GENE-130530-781]	25	28329449	28364025	1
ENSDARG00000095802	12.42318903	-3.875192063	2.312446125	-1.675797771	0.093777811	0.9998839	ENSDARG00000095802	si:ch1073-155h21.2	si:ch1073-155h21.2 [Source:ZFIN;Acc:ZDB-GENE-110411-72]	20	117846	124682	1
ENSDARG00000036675	867.136606	-0.186697075	0.111494102	-1.674501812	0.094032019	0.9998839	ENSDARG00000036675	hnrnpa1b	heterogeneous nuclear ribonucleoprotein A1b [Source:ZFIN;Acc:ZDB-GENE-030912-14]	23	36207736	36211615	1
ENSDARG00000101181	2.285109851	-2.623309256	1.566806066	-1.67430374	0.09407092	0.9998839	ENSDARG00000101181	s100w	S100 calcium binding protein W [Source:ZFIN;Acc:ZDB-GENE-080407-2]	16	23488570	23490344	1
ENSDARG00000056151	29.5996911	0.72161407	0.431062947	1.674034093	0.094123899	0.9998839	ENSDARG00000056151	tyrp1b	tyrosinase-related protein 1b [Source:ZFIN;Acc:ZDB-GENE-040718-249]	1	18639900	18653111	1
ENSDARG00000007279	246.3648735	0.291968062	0.17444282	1.673717856	0.094186063	0.9998839	ENSDARG00000007279	yipf5	Yip1 domain family, member 5 [Source:ZFIN;Acc:ZDB-GENE-040426-1057]	21	40907130	40915335	-1
ENSDARG00000054616	16.02135809	-0.958933204	0.57296525	-1.673632394	0.094202868	0.9998839	ENSDARG00000054616	cldni	claudin i [Source:ZFIN;Acc:ZDB-GENE-010328-9]	3	30790404	30795479	1
ENSDARG00000017266	111.0749188	0.359676788	0.214909378	1.673620721	0.094205164	0.9998839	ENSDARG00000017266	scml4	sex comb on midleg-like 4 (Drosophila) [Source:ZFIN;Acc:ZDB-GENE-041210-338]	20	32620620	32674022	1
ENSDARG00000090803	8.116829746	1.32611597	0.792565836	1.673193457	0.094289218	0.9998839	ENSDARG00000090803	FP017169.2		6	17752050	17758001	1
ENSDARG00000098971	11.89055366	-1.017898572	0.6083695	-1.673158455	0.094296107	0.9998839	ENSDARG00000098971	FP003590.1		11	15710953	15711878	-1
ENSDARG00000033599	214.0817755	0.285377603	0.170567481	1.673106745	0.094306284	0.9998839	ENSDARG00000033599	zgc:100906	zgc:100906 [Source:ZFIN;Acc:ZDB-GENE-040801-20]	19	27133851	27146027	1
ENSDARG00000099006	10.22889529	-1.144274823	0.684523205	-1.671637741	0.094595778	0.9998839	ENSDARG00000099006	CABZ01029938.1		KN150700.1	48321	61113	-1
ENSDARG00000088062	11.50416381	1.092149773	0.653538068	1.671134134	0.094695187	0.9998839	ENSDARG00000088062	CABZ01089151.1		8	53698902	53700887	-1
ENSDARG00000040387	241.624973	0.284604296	0.170327953	1.670919488	0.094737582	0.9998839	ENSDARG00000040387	mmd	monocyte to macrophage differentiation-associated [Source:ZFIN;Acc:ZDB-GENE-051120-39]	3	11581973	11609794	1
ENSDARG00000097698	1.103716308	3.603555654	2.156847163	1.67075151	0.09477077	NA	ENSDARG00000097698	si:dkey-117a8.4	si:dkey-117a8.4 [Source:ZFIN;Acc:ZDB-GENE-131127-549]	15	37770288	37772148	-1
ENSDARG00000038312	49.93397684	-0.517011107	0.309573119	-1.670077519	0.094904027	0.9998839	ENSDARG00000038312	rcl1	RNA terminal phosphate cyclase-like 1 [Source:ZFIN;Acc:ZDB-GENE-040930-11]	5	1568335	1604378	-1
ENSDARG00000092025	1.679210458	3.068785394	1.837530816	1.670059282	0.094907635	0.9998839	ENSDARG00000092025	si:dkey-121n8.8	si:dkey-121n8.8 [Source:ZFIN;Acc:ZDB-GENE-070912-367]	15	41354636	41375668	-1
ENSDARG00000100192	117.3592692	-0.358453494	0.214653368	-1.669917866	0.094935615	0.9998839	ENSDARG00000100192	znf1155	zinc finger protein 1155 [Source:ZFIN;Acc:ZDB-GENE-050208-712]	22	2101993	2109569	1
ENSDARG00000098831	157.5857852	-0.302671678	0.181355046	-1.668945444	0.095128192	0.9998839	ENSDARG00000098831	gcdhb	glutaryl-CoA dehydrogenase b [Source:ZFIN;Acc:ZDB-GENE-041010-117]	3	13787580	13806538	-1
ENSDARG00000040039	15.33930653	0.960043164	0.575296566	1.668779586	0.09516107	0.9998839	ENSDARG00000040039	pttg1ipb	PTTG1 interacting protein b [Source:ZFIN;Acc:ZDB-GENE-041010-10]	9	12684075	12687937	-1
ENSDARG00000099321	2.364613028	-2.584684414	1.549554184	-1.668018092	0.095312135	0.9998839	ENSDARG00000099321	btbd17a	BTB (POZ) domain containing 17a [Source:ZFIN;Acc:ZDB-GENE-130531-68]	12	36398527	36410081	1
ENSDARG00000090552	140.0516598	0.326968878	0.196027855	1.667971511	0.095321382	0.9998839	ENSDARG00000090552	si:dkey-7j14.6	si:dkey-7j14.6 [Source:ZFIN;Acc:ZDB-GENE-030131-8466]	16	43124321	43137692	-1
ENSDARG00000074635	1127.220819	-0.201299932	0.120697969	-1.667798835	0.095355667	0.9998839	ENSDARG00000074635	abca1a	ATP-binding cassette, sub-family A (ABC1), member 1A [Source:ZFIN;Acc:ZDB-GENE-031006-12]	1	51925841	51993670	1
ENSDARG00000096794	5.564139222	-1.62455933	0.97429719	-1.667416622	0.095431591	0.9998839	ENSDARG00000096794	BX119915.2		20	39555717	39570401	-1
ENSDARG00000030723	7.513519652	-1.287933063	0.772658576	-1.666885095	0.095537255	0.9998839	ENSDARG00000030723	cldn11b	claudin 11b [Source:ZFIN;Acc:ZDB-GENE-010328-13]	24	26287500	26296277	1
ENSDARG00000102294	546.2069392	-0.200428111	0.120263724	-1.666571636	0.095599613	0.9998839	ENSDARG00000102294	fbxo11a	F-box protein 11a [Source:ZFIN;Acc:ZDB-GENE-061103-70]	13	48090005	48140757	-1
ENSDARG00000103346	19.41139804	0.822775558	0.493723826	1.666469216	0.095619995	0.9998839	ENSDARG00000103346	si:dkeyp-85d8.5	si:dkeyp-85d8.5 [Source:ZFIN;Acc:ZDB-GENE-110913-144]	4	41489348	41497925	-1
ENSDARG00000069559	8.731486348	-1.279238977	0.767831133	-1.66604208	0.095705033	0.9998839	ENSDARG00000069559	muc13a	mucin 13a, cell surface associated [Source:ZFIN;Acc:ZDB-GENE-061207-26]	1	44420090	44434575	1
ENSDARG00000102730	773.5654101	0.178570115	0.107196662	1.665817866	0.095749697	0.9998839	ENSDARG00000102730	mapk10	mitogen-activated protein kinase 10 [Source:ZFIN;Acc:ZDB-GENE-051120-117]	21	9483443	9620559	1
ENSDARG00000103370	36.44207653	-0.599255089	0.35977445	-1.665641038	0.095784932	0.9998839	ENSDARG00000103370	lrrc8da	leucine rich repeat containing 8 family, member Da [Source:ZFIN;Acc:ZDB-GENE-061009-26]	2	22839623	22846600	1
ENSDARG00000045789	1315.78345	0.181333874	0.108900889	1.665127575	0.095887306	0.9998839	ENSDARG00000045789	srgap1b	SLIT-ROBO Rho GTPase activating protein 1b [Source:ZFIN;Acc:ZDB-GENE-041210-103]	4	9278868	9334119	1
ENSDARG00000101613	42.16415656	-0.628573295	0.377515113	-1.665028163	0.095907137	0.9998839	ENSDARG00000101613	si:dkey-238i5.2	si:dkey-238i5.2 [Source:ZFIN;Acc:ZDB-GENE-030131-9718]	11	31022067	31057557	1
ENSDARG00000056713	36.65176246	0.60046456	0.360679843	1.664813189	0.095950032	0.9998839	ENSDARG00000056713	pskh1	protein serine kinase H1 [Source:ZFIN;Acc:ZDB-GENE-050119-1]	18	21739128	21759742	-1
ENSDARG00000011583	241.1446998	-0.316272002	0.18997929	-1.664770945	0.095958463	0.9998839	ENSDARG00000011583	cry1ab	cryptochrome circadian clock 1ab [Source:ZFIN;Acc:ZDB-GENE-010426-3]	18	15138006	15161184	1
ENSDARG00000100294	166.1212954	-0.295091914	0.177259793	-1.664742515	0.095964137	0.9998839	ENSDARG00000100294	zgc:113209	zgc:113209 [Source:ZFIN;Acc:ZDB-GENE-050410-8]	4	74835205	74844381	1
ENSDARG00000040971	321.8745081	-0.230322446	0.138356743	-1.664699824	0.095972658	0.9998839	ENSDARG00000040971	GABARAPL1	zgc:92606 [Source:ZFIN;Acc:ZDB-GENE-040718-462]	16	12374256	12385323	1
ENSDARG00000036375	3322.63426	0.147763089	0.088772979	1.664505234	0.096011506	0.9998839	ENSDARG00000036375	cyfip2	cytoplasmic FMR1 interacting protein 2 [Source:ZFIN;Acc:ZDB-GENE-080724-2]	14	33643035	33704055	-1
ENSDARG00000059906	104.6186656	0.38420234	0.230850992	1.66428715	0.096055059	0.9998839	ENSDARG00000059906	sdc4	syndecan 4 [Source:ZFIN;Acc:ZDB-GENE-061111-1]	6	52664768	52677301	-1
ENSDARG00000055629	199.2632827	0.295019295	0.177268239	1.66425354	0.096061773	0.9998839	ENSDARG00000055629	dia1b	deleted in autism 1b [Source:ZFIN;Acc:ZDB-GENE-070830-2]	24	5623833	5684470	-1
ENSDARG00000061466	49.36839565	0.537079654	0.322888099	1.663361566	0.096240082	0.9998839	ENSDARG00000061466	cpne5a	copine Va [Source:ZFIN;Acc:ZDB-GENE-081105-9]	8	23895408	24055605	1
ENSDARG00000098452	2.86770299	2.290483837	1.377067368	1.663305579	0.096251282	0.9998839	ENSDARG00000098452	si:dkey-151g22.1	si:dkey-151g22.1 [Source:ZFIN;Acc:ZDB-GENE-041001-115]	4	36273855	36318399	1
ENSDARG00000079881	242.8005432	0.314018164	0.188819967	1.663055919	0.096301243	0.9998839	ENSDARG00000079881	tcaim	T-cell activation inhibitor, mitochondrial [Source:ZFIN;Acc:ZDB-GENE-160113-67]	16	7885384	7911502	-1
ENSDARG00000061672	8.785887646	1.206284338	0.725909006	1.661756954	0.096561516	0.9998839	ENSDARG00000061672	si:ch73-334d15.1	si:ch73-334d15.1 [Source:ZFIN;Acc:ZDB-GENE-091118-35]	24	36833557	36840166	-1
ENSDARG00000021697	7.440277388	1.350773697	0.813275688	1.66090505	0.096732518	0.9998839	ENSDARG00000021697	morn3	MORN repeat containing 3 [Source:ZFIN;Acc:ZDB-GENE-050417-152]	10	42098309	42111424	-1
ENSDARG00000105278	108.0495121	-0.349522498	0.210444559	-1.660876859	0.096738181	0.9998839	ENSDARG00000105278	wu:fa19b12	wu:fa19b12 [Source:ZFIN;Acc:ZDB-GENE-030131-5231]	KN150339.1	36068	39511	-1
ENSDARG00000102221	3.857832106	1.867035846	1.124330594	1.660575507	0.096798731	0.9998839	ENSDARG00000102221	HACD4	si:ch73-41h24.1 [Source:ZFIN;Acc:ZDB-GENE-030131-3627]	7	18741561	18751237	-1
ENSDARG00000059931	48.29707212	-0.598072716	0.360267004	-1.660081853	0.096897987	0.9998839	ENSDARG00000059931	hyal2a	hyaluronoglucosaminidase 2a [Source:ZFIN;Acc:ZDB-GENE-131121-41]	6	54084949	54103820	-1
ENSDARG00000060921	124.5165761	0.327110836	0.197065998	1.659905003	0.096933565	0.9998839	ENSDARG00000060921	pla2g6	phospholipase A2, group VI (cytosolic, calcium-independent) [Source:ZFIN;Acc:ZDB-GENE-040426-2079]	22	29138216	29177683	1
ENSDARG00000035677	4.007478025	1.977403465	1.191294225	1.659878326	0.096938932	0.9998839	ENSDARG00000035677	bmp8a	bone morphogenetic protein 8a [Source:ZFIN;Acc:ZDB-GENE-030912-13]	19	35432184	35448737	-1
ENSDARG00000092488	518.2793496	0.227567638	0.137112601	1.659713527	0.096972097	0.9998839	ENSDARG00000092488	khnyn	KH and NYN domain containing [Source:ZFIN;Acc:ZDB-GENE-141215-64]	7	1228365	1264961	1
ENSDARG00000028396	1220.159202	-1.537562224	0.926502411	-1.659533969	0.097008241	0.9998839	ENSDARG00000028396	fkbp5	FK506 binding protein 5 [Source:ZFIN;Acc:ZDB-GENE-030616-630]	6	41098522	41118517	1
ENSDARG00000101843	19.97161082	0.827136121	0.49847249	1.659341565	0.097046984	0.9998839	ENSDARG00000101843	znf1106	zinc finger protein 1106 [Source:ZFIN;Acc:ZDB-GENE-110913-156]	4	62361900	62369289	-1
ENSDARG00000011312	391.8649297	0.227126874	0.136896152	1.659118035	0.09709201	0.9998839	ENSDARG00000011312	stk3	serine/threonine kinase 3 (STE20 homolog, yeast) [Source:ZFIN;Acc:ZDB-GENE-030131-2845]	19	33220116	33232987	1
ENSDARG00000027088	155.0066866	-0.364133996	0.219484738	-1.659040165	0.097107699	0.9998839	ENSDARG00000027088	ptgdsb.1	prostaglandin D2 synthase b, tandem duplicate 1 [Source:ZFIN;Acc:ZDB-GENE-030131-8436]	24	16882891	16884955	-1
ENSDARG00000079645	337.3463486	-0.227633977	0.137215288	-1.65895491	0.097124878	0.9998839	ENSDARG00000079645	sc:d217	sc:d217 [Source:ZFIN;Acc:ZDB-GENE-080303-15]	22	7866226	7976496	-1
ENSDARG00000027063	50.45462248	0.534866435	0.322466992	1.658670339	0.09718224	0.9998839	ENSDARG00000027063	arpc1b	actin related protein 2/3 complex, subunit 1B [Source:ZFIN;Acc:ZDB-GENE-030131-7414]	3	40667153	40678754	1
ENSDARG00000063062	364.227442	0.224776264	0.135540922	1.658364577	0.097243902	0.9998839	ENSDARG00000063062	ubn2a	ubinuclein 2a [Source:ZFIN;Acc:ZDB-GENE-070112-612]	6	7502407	7529425	-1
ENSDARG00000102257	241.8438933	-0.272086109	0.164134794	-1.65769915	0.097378205	0.9998839	ENSDARG00000102257	soul3	heme-binding protein soul3 [Source:ZFIN;Acc:ZDB-GENE-060825-287]	KN150178.1	2644	23655	-1
ENSDARG00000002037	354.4046676	-0.228648993	0.137963	-1.657321109	0.097454572	0.9998839	ENSDARG00000002037	pfkfb2b	6-phosphofructo-2-kinase/fructose-2,6-biphosphatase 2b [Source:ZFIN;Acc:ZDB-GENE-120222-1]	11	18622505	18637957	-1
ENSDARG00000020086	73.86143011	-0.479151713	0.289133274	-1.65720018	0.09747901	0.9998839	ENSDARG00000020086	nuak1a	NUAK family, SNF1-like kinase, 1a [Source:ZFIN;Acc:ZDB-GENE-041210-122]	4	14361617	14374088	1
ENSDARG00000096140	1.715751528	-3.111464954	1.877557442	-1.657187623	0.097481548	0.9998839	ENSDARG00000096140	CT027578.1		4	33503446	33629015	-1
ENSDARG00000077712	2.977836239	2.324771674	1.402979327	1.657024896	0.097514442	0.9998839	ENSDARG00000077712	zgc:113886	zgc:113886 [Source:ZFIN;Acc:ZDB-GENE-050913-91]	17	49932200	49992665	-1
ENSDARG00000105073	77.94866575	0.418041485	0.252330151	1.656724266	0.097575235	0.9998839	ENSDARG00000105073	CU655961.6		15	44110587	44117981	1
ENSDARG00000080010	145.6715161	-0.305626442	0.184479507	-1.656695901	0.097580972	0.9998839	ENSDARG00000080010	adh5	alcohol dehydrogenase 5 [Source:ZFIN;Acc:ZDB-GENE-011003-1]	14	43179143	43191295	-1
ENSDARG00000099583	1.688848161	-3.059678559	1.847057363	-1.656515179	0.097617534	0.9998839	ENSDARG00000099583	CABZ01034082.1		KN149686.1	2034	15179	1
ENSDARG00000105348	5.318285389	-1.616952798	0.976336865	-1.656142317	0.097693001	0.9998839	ENSDARG00000105348	si:ch211-277c7.7	si:ch211-277c7.7 [Source:ZFIN;Acc:ZDB-GENE-160114-41]	14	23794849	23798184	-1
ENSDARG00000099122	116.4770767	0.3479701	0.210146999	1.655841397	0.097753942	0.9998839	ENSDARG00000099122	naa38	N(alpha)-acetyltransferase 38, NatC auxiliary subunit [Source:ZFIN;Acc:ZDB-GENE-030131-7762]	5	53229576	53262081	1
ENSDARG00000096184	4.032041247	-1.878456304	1.134716567	-1.655440979	0.097835079	0.9998839	ENSDARG00000096184	si:dkey-21h14.14	si:dkey-21h14.14 [Source:ZFIN;Acc:ZDB-GENE-110913-3]	4	11072015	11079023	-1
ENSDARG00000053728	38.41431327	-0.612960876	0.370283929	-1.655380718	0.097847295	0.9998839	ENSDARG00000053728	ttll3	tubulin tyrosine ligase-like family, member 3 [Source:ZFIN;Acc:ZDB-GENE-060616-182]	6	40331772	40354679	-1
ENSDARG00000103595	4.767374645	-1.639527895	0.990620825	-1.655050907	0.097914172	0.9998839	ENSDARG00000103595	sfxn5a	sideroflexin 5a [Source:ZFIN;Acc:ZDB-GENE-090312-174]	13	14889830	14951032	-1
ENSDARG00000098635	1600.606015	0.16443434	0.099420079	1.653934912	0.098140738	0.9998839	ENSDARG00000098635	irf2bp2b	interferon regulatory factor 2 binding protein 2b [Source:ZFIN;Acc:ZDB-GENE-040426-2574]	11	44460987	44464256	1
ENSDARG00000055757	446.5554209	0.291873157	0.176496508	1.653704994	0.098187468	0.9998839	ENSDARG00000055757	tmem9	transmembrane protein 9 [Source:ZFIN;Acc:ZDB-GENE-030131-6083]	8	25742511	25747549	1
ENSDARG00000078567	376.6805588	0.240204268	0.145257274	1.653647095	0.098199238	0.9998839	ENSDARG00000078567	lonrf1l	LON peptidase N-terminal domain and ring finger 1, like [Source:ZFIN;Acc:ZDB-GENE-081104-397]	8	13662900	13750606	1
ENSDARG00000056036	1138.724304	-0.489885316	0.296272856	-1.653493751	0.098230417	0.9998839	ENSDARG00000056036	stxbp1b	syntaxin binding protein 1b [Source:ZFIN;Acc:ZDB-GENE-060531-166]	5	28373111	28402105	1
ENSDARG00000104380	172.1934434	-0.387539875	0.234394513	-1.653365817	0.098256435	0.9998839	ENSDARG00000104380	si:dkey-238k10.2	si:dkey-238k10.2 [Source:ZFIN;Acc:ZDB-GENE-070705-400]	4	76377194	76528321	1
ENSDARG00000069808	193.8840838	0.273438638	0.165443819	1.652758254	0.098380073	0.9998839	ENSDARG00000069808	ostm1	osteopetrosis associated transmembrane protein 1 [Source:ZFIN;Acc:ZDB-GENE-081104-270]	20	32575272	32588157	1
ENSDARG00000011870	295.086101	0.670541621	0.405737875	1.652647342	0.098402657	0.9998839	ENSDARG00000011870	sp8a	sp8 transcription factor a [Source:ZFIN;Acc:ZDB-GENE-030131-9849]	19	2483468	2486646	-1
ENSDARG00000074652	28.43981908	-0.674142067	0.408058575	-1.652071806	0.098519914	0.9998839	ENSDARG00000074652	smtna	smoothelin a [Source:ZFIN;Acc:ZDB-GENE-091204-245]	10	7916376	7933492	-1
ENSDARG00000019231	5182.248641	-0.139340816	0.084368966	-1.651564819	0.098623297	0.9998839	ENSDARG00000019231	spna2	spectrin alpha 2 [Source:ZFIN;Acc:ZDB-GENE-051113-60]	21	13053949	13120920	1
ENSDARG00000054667	402.9209872	-0.228572972	0.13840345	-1.651497642	0.098637002	0.9998839	ENSDARG00000054667	adra2db	adrenergic, alpha-2D-, receptor b [Source:ZFIN;Acc:ZDB-GENE-021010-5]	21	32786917	32788164	1
ENSDARG00000043548	402.6255508	0.257378993	0.155854633	1.651404191	0.09865607	0.9998839	ENSDARG00000043548	atg4da	autophagy related 4D, cysteine peptidase a [Source:ZFIN;Acc:ZDB-GENE-041111-102]	1	50742850	50762732	1
ENSDARG00000030236	1057.483294	0.180986745	0.109631737	1.650860871	0.098766987	0.9998839	ENSDARG00000030236	tmem30aa	transmembrane protein 30Aa [Source:ZFIN;Acc:ZDB-GENE-040704-26]	17	49898254	49910216	-1
ENSDARG00000022995	447.8855974	-0.210157785	0.127308813	-1.650771697	0.098785201	0.9998839	ENSDARG00000022995	clic4	chloride intracellular channel 4 [Source:ZFIN;Acc:ZDB-GENE-030326-3]	17	25425932	25461984	1
ENSDARG00000094570	3.12743288	-2.491892149	1.509537659	-1.650765143	0.09878654	0.9998839	ENSDARG00000094570	si:ch211-226h7.2	si:ch211-226h7.2 [Source:ZFIN;Acc:ZDB-GENE-130531-8]	12	46159597	46337629	-1
ENSDARG00000037122	1637.324163	-0.197815164	0.119841246	-1.650643414	0.098811409	0.9998839	ENSDARG00000037122	TENM2 (1 of many)	si:dkey-34l15.2 [Source:ZFIN;Acc:ZDB-GENE-081027-5]	14	28860295	29419805	1
ENSDARG00000051962	68.09565356	0.426930354	0.258659381	1.650550434	0.098830407	0.9998839	ENSDARG00000051962	mmp15a	matrix metallopeptidase 15a [Source:ZFIN;Acc:ZDB-GENE-070817-4]	25	17462999	17483301	-1
ENSDARG00000029075	328.1155845	-0.772485001	0.468205572	-1.649884254	0.098966612	0.9998839	ENSDARG00000029075	pfkfb4b	6-phosphofructo-2-kinase/fructose-2,6-biphosphatase 4b [Source:ZFIN;Acc:ZDB-GENE-031031-4]	6	39996069	40031887	-1
ENSDARG00000100118	1.673149124	-3.085955915	1.870682601	-1.649641641	0.099016253	0.9998839	ENSDARG00000100118	CR925761.2		5	56737298	56744542	-1
ENSDARG00000062634	128.4147035	0.327909957	0.198864183	1.648914107	0.099165233	0.9998839	ENSDARG00000062634	kat2b	K(lysine) acetyltransferase 2B [Source:ZFIN;Acc:ZDB-GENE-060503-207]	19	21140024	21170823	1
[truncated: 22,092 more rows]
